# Supplementary material for: Phylogeography and Genetic Diversity of Francisella tularensis subsp. holarctica in France (1947–2018)
Source: Front Microbiol. 2020 Mar 4;11:287. doi: 10.3389/fmicb.2020.00287 (PMC7064806; doi:10.3389/fmicb.2020.00287)
Supplement: TABLE S1 — Metadata of the analyzed genomes with BioSample Accession, Genome Name, BioProject number, Accession, Major clade, Genetic clade, Isolation Date, Isolation Country, French department when available, Host Name, Deep coverage and Breadth coverage. [file Data_Sheet_1.CSV]

No.	BioSample Accession	Genome Name	BioProject	Accession	Major clade	Genetic clade	Isolation Date	Isolation Country	French department	Host Name	Deep cov.	Breadth cov.
1	SAMN12159378	Francisella tularensis ssp. holarctica 85-14208	PRJNA551589	VJMC00000000	B.6	B.45	1985	France	01 - Ain	Hare, Lepus europaeus	184	100.0%
2	SAMN12159379	Francisella tularensis ssp. holarctica 94-2791	PRJNA551589	VJMB00000000	B.6	B.261	1994	France	01 - Ain	Hare, Lepus europaeus	95	100.0%
3	SAMN12159380	Francisella tularensis ssp. holarctica 05-3925	PRJNA551589	VJMA00000000	B.6	B.279	2005	France	01 - Ain	Hare, Lepus europaeus	201	100.0%
4	SAMN12159381	Francisella tularensis ssp. holarctica 94-3072	PRJNA551589	VJLZ00000000	B.6	B.50	1994	France	02 - Aisne	Hare, Lepus europaeus	193	100.0%
5	SAMN12159382	Francisella tularensis ssp. holarctica 12-1996	PRJNA551589	VJLY00000000	B.6	B.248	2012	France	02 - Aisne	Hare, Lepus europaeus	98	100.0%
6	SAMN12159383	Francisella tularensis ssp. holarctica 16-874	PRJNA551589	VJLX00000000	B.6	B.285	2016	France	02 - Aisne	Hare, Lepus europaeus	148	100.0%
7	SAMN12159384	Francisella tularensis ssp. holarctica 88-11637	PRJNA551589	VJLW00000000	B.6	B.45	1988	France	03 - Allier	Hare, Lepus europaeus	167	100.0%
8	SAMN12159385	Francisella tularensis ssp. holarctica 97-11224	PRJNA551589	VJLV00000000	B.6	B.59	1997	France	03 - Allier	Hare, Lepus europaeus	314	100.0%
9	SAMN12159386	Francisella tularensis ssp. holarctica 10-974	PRJNA551589	VJLU00000000	B.6	B.45	2010	France	03 - Allier	Hare, Lepus europaeus	271	100.0%
10	SAMN12159387	Francisella tularensis ssp. holarctica 00-744	PRJNA551589	VJLT00000000	B.12	B.37	2000	France	04 - Alpes-de-Haute-Provence	Hare, Lepus europaeus	279	99.98%
12	SAMN12159388	Francisella tularensis ssp. holarctica 99-4949	PRJNA551589	VJLS00000000	B.6	B.49	1999	France	08 - Ardennes	Hare, Lepus europaeus	150	100.0%
13	SAMN12159389	Francisella tularensis ssp. holarctica 14-4063	PRJNA551589	VJLR00000000	B.6	B.87	2014	France	08 - Ardennes	Hare, Lepus europaeus	284	100.0%
14	SAMN12159390	Francisella tularensis ssp. holarctica 93-9252	PRJNA551589	VJLQ00000000	B.6	B.88	1993	France	10 - Aube	Hare, Lepus europaeus	124	100.0%
15	SAMN12159391	Francisella tularensis ssp. holarctica 98-7374	PRJNA551589	VJLP00000000	B.6	B.55	1998	France	10 - Aube	Hare, Lepus europaeus	180	100.0%
16	SAMN12159392	Francisella tularensis ssp. holarctica 04-573	PRJNA551589	VJLO00000000	B.6	B.45	2004	France	10 - Aube	Hare, Lepus europaeus	306	100.0%
17	SAMN12159393	Francisella tularensis ssp. holarctica 11-543	PRJNA551589	VJLN00000000	B.6	B.271	2011	France	10 - Aube	Hare, Lepus europaeus	103	100.0%
18	SAMN12159394	Francisella tularensis ssp. holarctica 95-4514	PRJNA551589	VJLM00000000	B.6	B.55	1995	France	12 - Aveyron	Hare, Lepus europaeus	164	100.0%
19	SAMN12159395	Francisella tularensis ssp. holarctica 95-11131	PRJNA551589	VJLL00000000	B.6	B.60	1995	France	12 - Aveyron	Hare, Lepus europaeus	221	100.0%
20	SAMN12159396	Francisella tularensis ssp. holarctica 08-1007	PRJNA551589	VJLK00000000	B.6	B.262	2008	France	12 - Aveyron	Hare, Lepus europaeus	269	100.0%
21	SAMN12159397	Francisella tularensis ssp. holarctica 08-1361	PRJNA551589	VJLJ00000000	B.6	B.232	2008	France	14 - Calvados	Hare, Lepus europaeus	150	100.0%
22	SAMN12159398	Francisella tularensis ssp. holarctica 14-4111	PRJNA551589	VJLI00000000	B.6	B.237	2014	France	14 - Calvados	Hare, Lepus europaeus	182	100.0%
23	SAMN12159399	Francisella tularensis ssp. holarctica 86-1366	PRJNA551589	VJLH00000000	B.6	B.250	1986	France	15 - Cantal	Hare, Lepus europaeus	329	100.0%
24	SAMN12159400	Francisella tularensis ssp. holarctica 88-13521	PRJNA551589	VJLG00000000	B.6	B.296	1988	France	15 - Cantal	Hare, Lepus europaeus	249	100.0%
25	SAMN12159401	Francisella tularensis ssp. holarctica 86-2150	PRJNA551589	VJLF00000000	B.6	B.250	1986	France	16 - Charente	Hare, Lepus europaeus	136	100.0%
26	SAMN12159402	Francisella tularensis ssp. holarctica 98-1261 /1	PRJNA551589	VJLE00000000	B.6	B.45	1998	France	16 - Charente	Hare, Lepus europaeus	123	100.0%
27	SAMN12159403	Francisella tularensis ssp. holarctica 06-1364	PRJNA551589	VJLD00000000	B.6	B.87	2006	France	16 - Charente	Hare, Lepus europaeus	260	100.0%
28	SAMN12159404	Francisella tularensis ssp. holarctica 16-1073	PRJNA551589	VJLC00000000	B.6	B.55	2016	France	16 - Charente	Hare, Lepus europaeus	179	100.0%
29	SAMN12159405	Francisella tularensis ssp. holarctica 00-2706	PRJNA551589	VJLB00000000	B.6	B.87	2000	France	17 - Charente-maritime	Hare, Lepus europaeus	264	100.0%
30	SAMN12159406	Francisella tularensis ssp. holarctica 87-14795	PRJNA551589	VJLA00000000	B.6	B.45	1987	France	18 - Cher	Hare, Lepus europaeus	203	100.0%
31	SAMN12159407	Francisella tularensis ssp. holarctica 89-1465	PRJNA551589	VJKZ00000000	B.6	B.248	1989	France	18 - Cher	Hare, Lepus europaeus	246	100.0%
32	SAMN12159408	Francisella tularensis ssp. holarctica 96-2900	PRJNA551589	VJKY00000000	B.6	B.45	1996	France	18 - Cher	Hare, Lepus europaeus	300	100.0%
33	SAMN12159409	Francisella tularensis ssp. holarctica 95-1490	PRJNA551589	VJKX00000000	B.6	B.45	1995	France	19 - Corrèze	Hare, Lepus europaeus	222	100.0%
34	SAMN12159410	Francisella tularensis ssp. holarctica 98-11500	PRJNA551589	VJKW00000000	B.6	B.284	1998	France	19 - Corrèze	Hare, Lepus europaeus	354	100.0%
35	SAMN12159411	Francisella tularensis ssp. holarctica 99-5398	PRJNA551589	VJKV00000000	B.6	B.45	1999	France	19 - Corrèze	Hare, Lepus europaeus	113	100.0%
36	SAMN12159412	Francisella tularensis ssp. holarctica 86-7051	PRJNA551589	VJKU00000000	B.6	B.60	1986	France	21 - Côte-d'Or	Hare, Lepus europaeus	245	100.0%
37	SAMN12159413	Francisella tularensis ssp. holarctica 96-1196	PRJNA551589	VJKT00000000	B.6	B.238	1996	France	21 - Côte-d'Or	Hare, Lepus europaeus	222	100.0%
38	SAMN12159414	Francisella tularensis ssp. holarctica 03-5120	PRJNA551589	VJKS00000000	B.6	B.49	2003	France	21 - Côte-d'Or	Hare, Lepus europaeus	103	100.0%
39	SAMN12159415	Francisella tularensis ssp. holarctica 15-2876	PRJNA551589	VJKR00000000	B.6	B.61	2015	France	21 - Côte-d'Or	Hare, Lepus europaeus	296	100.0%
40	SAMN12159416	Francisella tularensis ssp. holarctica 16-1160	PRJNA551589	VJKQ00000000	B.6	B.233	2016	France	22 - Côtes-d'Armor	Hare, Lepus europaeus	267	100.0%
41	SAMN12159417	Francisella tularensis ssp. holarctica 16-1161	PRJNA551589	VJKP00000000	B.6	B.87	2016	France	22 - Côtes-d'Armor	Hare, Lepus europaeus	225	100.0%
42	SAMN12159418	Francisella tularensis ssp. holarctica 88-2562	PRJNA551589	VJKO00000000	B.6	B.61	1988	France	23 - Creuse	Hare, Lepus europaeus	174	100.0%
43	SAMN12159419	Francisella tularensis ssp. holarctica 94-2432	PRJNA551589	VJKN00000000	B.6	B.87	1994	France	23 - Creuse	Hare, Lepus europaeus	158	100.0%
44	SAMN12159420	Francisella tularensis ssp. holarctica 15-472	PRJNA551589	VJKM00000000	B.6	B.49	2015	France	23 - Creuse	Hare, Lepus europaeus	260	100.0%
45	SAMN12159421	Francisella tularensis ssp. holarctica 15-597	PRJNA551589	VJKL00000000	B.6	B.55	2015	France	23 - Creuse	Hare, Lepus europaeus	347	100.0%
46	SAMN12159422	Francisella tularensis ssp. holarctica 88-13732	PRJNA551589	VJKK00000000	B.6	B.263	1988	France	23 - Creuse	Hare, Lepus europaeus	263	100.0%
47	SAMN12159423	Francisella tularensis ssp. holarctica 85-14334	PRJNA551589	VJKJ00000000	B.6	B.250	1985	France	24 - Dordogne	Hare, Lepus europaeus	143	100.0%
49	SAMN12159424	Francisella tularensis ssp. holarctica 12-2085	PRJNA551589	VJKI00000000	B.6	B.45	2012	France	24 - Dordogne	Hare, Lepus europaeus	180	100.0%
50	SAMN12159425	Francisella tularensis ssp. holarctica 16-1159	PRJNA551589	VJKH00000000	B.6	B.45	2016	France	24 - Dordogne	Hare, Lepus europaeus	102	99.99%
51	SAMN12159426	Francisella tularensis ssp. holarctica 87-8439	PRJNA551589	VJKG00000000	B.6	B.250	1987	France	25 - Doubs	Hare, Lepus europaeus	136	100.0%
52	SAMN12159427	Francisella tularensis ssp. holarctica 97-1316	PRJNA551589	VJKF00000000	B.6	B.45	1997	France	25 - Doubs	Hare, Lepus europaeus	149	100.0%
53	SAMN12159428	Francisella tularensis ssp. holarctica 04-2813	PRJNA551589	VJKE00000000	B.6	B.259	2004	France	25 - Doubs	Hare, Lepus europaeus	154	100.0%
54	SAMN12159429	Francisella tularensis ssp. holarctica 96-1065	PRJNA551589	VJKD00000000	B.6	B.61	1996	France	27 - Eure	Hare, Lepus europaeus	67	100.0%
55	SAMN12159430	Francisella tularensis ssp. holarctica 99-4413	PRJNA551589	VJKC00000000	B.6	B.262	1999	France	28 - Eure-et-loir	Hare, Lepus europaeus	150	100.0%
56	SAMN12159431	Francisella tularensis ssp. holarctica 99-11155	PRJNA551589	VJKB00000000	B.6	B.286	1999	France	28 - Eure-et-loir	Hare, Lepus europaeus	147	100.0%
57	SAMN12159432	Francisella tularensis ssp. holarctica 02-274	PRJNA551589	VJKA00000000	B.6	B.253	2002	France	28 - Eure-et-loir	Hare, Lepus europaeus	156	100.0%
58	SAMN12159433	Francisella tularensis ssp. holarctica 16-1590	PRJNA551589	VJJZ00000000	B.6	B.45	2016	France	29 - Finistère	Hare, Lepus europaeus	247	100.0%
59	SAMN12159434	Francisella tularensis ssp. holarctica 87-395	PRJNA551589	VJJY00000000	B.6	B.49	1987	France	31 - Haute Garonne	Hare, Lepus europaeus	144	100.0%
60	SAMN12159435	Francisella tularensis ssp. holarctica 93-10999	PRJNA551589	VJJX00000000	B.6	B.61	1993	France	32 - Gers	Hare, Lepus europaeus	88	100.0%
61	SAMN12159436	Francisella tularensis ssp. holarctica 03-5220	PRJNA551589	VJJW00000000	B.6	B.306	2003	France	32 - Gers	Hare, Lepus europaeus	293	100.0%
62	SAMN12159437	Francisella tularensis ssp. holarctica 08-1095	PRJNA551589	VJJV00000000	B.6	B.305	2008	France	32 - Gers	Hare, Lepus europaeus	224	100.0%
63	SAMN12159438	Francisella tularensis ssp. holarctica 93-11784	PRJNA551589	VJJU00000000	B.6	B.45	1993	France	36 - Indre	Hare, Lepus europaeus	197	99.99%
64	SAMN12159439	Francisella tularensis ssp. holarctica 03-5566	PRJNA551589	VJJT00000000	B.6	B.60	2003	France	36 - Indre	Hare, Lepus europaeus	249	100.0%
65	SAMN12159440	Francisella tularensis ssp. holarctica 08-727	PRJNA551589	VJJS00000000	B.6	B.262	2008	France	36 - Indre	Hare, Lepus europaeus	317	100.0%
66	SAMN12159441	Francisella tularensis ssp. holarctica 85-14573	PRJNA551589	VJJR00000000	B.6	B.250	1985	France	37 - Indre-et-loire	Hare, Lepus europaeus	200	100.0%
67	SAMN12159442	Francisella tularensis ssp. holarctica 95-14304	PRJNA551589	VJJQ00000000	B.6	B.237	1995	France	37 - Indre-et-loire	Hare, Lepus europaeus	92	100.0%
68	SAMN12159443	Francisella tularensis ssp. holarctica 00-2089	PRJNA551589	VJJP00000000	B.6	B.309	2000	France	37 - Indre-et-loire	Hare, Lepus europaeus	215	100.0%
69	SAMN12159444	Francisella tularensis ssp. holarctica 05-224	PRJNA551589	VJJO00000000	B.6	B.45	2005	France	37 - Indre-et-loire	Hare, Lepus europaeus	420	100.0%
70	SAMN12159445	Francisella tularensis ssp. holarctica 10-547/3	PRJNA551589	VJJN00000000	B.6	B.87	2010	France	37 - Indre-et-loire	Hare, Lepus europaeus	147	100.0%
71	SAMN12159446	Francisella tularensis ssp. holarctica 15-905	PRJNA551589	VJJM00000000	B.6	B.262	2015	France	37 - Indre-et-loire	Hare, Lepus europaeus	120	100.0%
72	SAMN12159447	Francisella tularensis ssp. holarctica 16-500	PRJNA551589	VJJL00000000	B.6	B.50	2016	France	37 - Indre-et-loire	Hare, Lepus europaeus	277	100.0%
73	SAMN12159448	Francisella tularensis ssp. holarctica 94-3006	PRJNA551589	VJJK00000000	B.6	B.92	1994	France	38 - Isère	Hare, Lepus europaeus	140	100.0%
74	SAMN12159449	Francisella tularensis ssp. holarctica 03-292	PRJNA551589	VJJJ00000000	B.6	B.45	2003	France	38 - Isère	Hare, Lepus europaeus	189	100.0%
75	SAMN12159450	Francisella tularensis ssp. holarctica 14-2872	PRJNA551589	VJJI00000000	B.6	B.245	2014	France	38 - Isère	Hare, Lepus europaeus	151	100.0%
76	SAMN12159451	Francisella tularensis ssp. holarctica 99-7828	PRJNA551589	VJJH00000000	B.6	B.92	1999	France	39 - Jura	Hare, Lepus europaeus	151	99.99%
77	SAMN12159452	Francisella tularensis ssp. holarctica 08-288	PRJNA551589	VJJG00000000	B.6	B.231	2008	France	39 - Jura	Hare, Lepus europaeus	250	100.0%
78	SAMN12159453	Francisella tularensis ssp. holarctica 15-3151	PRJNA551589	VJJF00000000	B.6	B.246	2015	France	39 - Jura	Hare, Lepus europaeus	341	100.0%
79	SAMN12159454	Francisella tularensis ssp. holarctica 90-947/2	PRJNA551589	VJJE00000000	B.6	B.260	1990	France	41 - Loir-et-cher	Hare, Lepus europaeus	215	100.0%
80	SAMN12159455	Francisella tularensis ssp. holarctica 90-1855	PRJNA551589	VJJD00000000	B.6	B.230	1990	France	41 - Loir-et-cher	Hare, Lepus europaeus	266	100.0%
81	SAMN12159456	Francisella tularensis ssp. holarctica 13-3760	PRJNA551589	VJJC00000000	B.6	B.275	2013	France	41 - Loir-et-cher	Hare, Lepus europaeus	155	100.0%
82	SAMN12159457	Francisella tularensis ssp. holarctica 13-3761	PRJNA551589	VJJB00000000	B.6	B.275	2013	France	41 - Loir-et-cher	Hare, Lepus europaeus	221	100.0%
83	SAMN12159458	Francisella tularensis ssp. holarctica 12-4031	PRJNA551589	VJJA00000000	B.6	B.284	2012	France	42 - Loire	Hare, Lepus europaeus	128	100.0%
84	SAMN12159459	Francisella tularensis ssp. holarctica 89-3466	PRJNA551589	VJIZ00000000	B.6	B.274	1989	France	43 - Haute-loire	Hare, Lepus europaeus	167	100.0%
85	SAMN12159460	Francisella tularensis ssp. holarctica 12-1509	PRJNA551589	VJIY00000000	B.6	B.87	2012	France	44 - Loire-atlantique	Hare, Lepus europaeus	175	99.94%
87	SAMN12159461	Francisella tularensis ssp. holarctica 98-4540	PRJNA551589	VJIX00000000	B.6	B.289	1998	France	45 - Loiret	Hare, Lepus europaeus	297	100.0%
88	SAMN12159462	Francisella tularensis ssp. holarctica 99-4071	PRJNA551589	VJIW00000000	B.6	B.45	1999	France	46 - Lot	Hare, Lepus europaeus	214	100.0%
89	SAMN12159463	Francisella tularensis ssp. holarctica 99-5719	PRJNA551589	VJIV00000000	B.6	B.303	1999	France	47 - Lot-et-garonne	Hare, Lepus europaeus	401	100.0%
90	SAMN12159464	Francisella tularensis ssp. holarctica 89-2451	PRJNA551589	VJIU00000000	B.6	B.251	1989	France	49 - Maine-et-loire	Hare, Lepus europaeus	105	100.0%
91	SAMN12159465	Francisella tularensis ssp. holarctica 08-513	PRJNA551589	VJIT00000000	B.6	B.60	2008	France	49 - Maine-et-loire	Hare, Lepus europaeus	115	100.0%
92	SAMN12159466	Francisella tularensis ssp. holarctica 16-1212	PRJNA551589	VJIS00000000	B.6	B.52	2016	France	49 - Maine-et-loire	Hare, Lepus europaeus	281	99.99%
93	SAMN12159467	Francisella tularensis ssp. holarctica 88-395	PRJNA551589	VJIR00000000	B.6	B.233	1988	France	52 - Haute-marne	Hare, Lepus europaeus	82	99.99%
94	SAMN12159468	Francisella tularensis ssp. holarctica 93-11516	PRJNA551589	VJIQ00000000	B.6	B.264	1993	France	52 - Haute-marne	Hare, Lepus europaeus	316	100.0%
95	SAMN12159469	Francisella tularensis ssp. holarctica 14-3705	PRJNA551589	VJIP00000000	B.6	B.264	2014	France	52 - Haute-marne	Hare, Lepus europaeus	123	100.0%
96	SAMN12159470	Francisella tularensis ssp. holarctica 15-101	PRJNA551589	VJIO00000000	B.6	B.269	2015	France	52 - Haute-marne	Hare, Lepus europaeus	84	100.0%
97	SAMN12159471	Francisella tularensis ssp. holarctica 15-1222	PRJNA551589	VJIN00000000	B.6	B.45	2015	France	52 - Haute-marne	Hare, Lepus europaeus	246	100.0%
99	SAMN12159472	Francisella tularensis ssp. holarctica 99-2772	PRJNA551589	VJIM00000000	B.6	B.299	1999	France	53 - Mayenne	Hare, Lepus europaeus	139	100.0%
100	SAMN12159473	Francisella tularensis ssp. holarctica 04-5207	PRJNA551589	VJIL00000000	B.6	B.282	2004	France	53 - Mayenne	Hare, Lepus europaeus	260	100.0%
101	SAMN12159474	Francisella tularensis ssp. holarctica 08-347	PRJNA551589	VJIK00000000	B.6	B.297	2008	France	53 - Mayenne	Hare, Lepus europaeus	155	100.0%
102	SAMN12159475	Francisella tularensis ssp. holarctica 08-617	PRJNA551589	VJIJ00000000	B.6	B.45	2008	France	53 - Mayenne	Hare, Lepus europaeus	177	100.0%
103	SAMN12159476	Francisella tularensis ssp. holarctica 09-039	PRJNA551589	VJII00000000	B.6	B.297	2009	France	53 - Mayenne	Hare, Lepus europaeus	191	100.0%
104	SAMN12159477	Francisella tularensis ssp. holarctica 09-1340	PRJNA551589	VJIH00000000	B.6	B.87	2009	France	53 - Mayenne	Hare, Lepus europaeus	130	100.0%
105	SAMN12159478	Francisella tularensis ssp. holarctica 12-3899	PRJNA551589	VJIG00000000	B.6	B.299	2012	France	53 - Mayenne	Hare, Lepus europaeus	162	100.0%
106	SAMN12159479	Francisella tularensis ssp. holarctica 05-177	PRJNA551589	VJIF00000000	B.6	B.273	2005	France	54 - Meurthe-et-moselle	Hare, Lepus europaeus	211	100.0%
107	SAMN12159480	Francisella tularensis ssp. holarctica 08-2813	PRJNA551589	VJIE00000000	B.6	B.271	2008	France	54 - Meurthe-et-moselle	Hare, Lepus europaeus	456	100.0%
108	SAMN12159481	Francisella tularensis ssp. holarctica 16-76	PRJNA551589	VJID00000000	B.6	B.49	2016	France	54 - Meurthe-et-moselle	Hare, Lepus europaeus	190	100.0%
109	SAMN12159482	Francisella tularensis ssp. holarctica 96-2320	PRJNA551589	VJIC00000000	B.6	B.233	1996	France	56 - Morbihan	Hare, Lepus europaeus	256	100.0%
111	SAMN12159483	Francisella tularensis ssp. holarctica 14-617	PRJNA551589	VJIB00000000	B.6	B.233	2014	France	56 - Morbihan	Hare, Lepus europaeus	173	100.0%
112	SAMN12159484	Francisella tularensis ssp. holarctica 16-950	PRJNA551589	VJIA00000000	B.6	B.277	2016	France	56 - Morbihan	Hare, Lepus europaeus	221	100.0%
113	SAMN12159485	Francisella tularensis ssp. holarctica 85-14790	PRJNA551589	VJHZ00000000	B.6	B.250	1985	France	57 - Moselle	Hare, Lepus europaeus	123	100.0%
115	SAMN12159486	Francisella tularensis ssp. holarctica 02-8108	PRJNA551589	VJHY00000000	B.6	B.49	2002	France	57 - Moselle	Hare, Lepus europaeus	85	100.0%
116	SAMN12159487	Francisella tularensis ssp. holarctica 89-2683	PRJNA551589	VJHX00000000	B.6	B.45	1989	France	58 - Nièvre	Hare, Lepus europaeus	230	100.0%
117	SAMN12159488	Francisella tularensis ssp. holarctica 99-907	PRJNA551589	VJHW00000000	B.6	B.49	1999	France	59 - Nord	Hare, Lepus europaeus	248	100.0%
118	SAMN12159489	Francisella tularensis ssp. holarctica 86-2152	PRJNA551589	VJHV00000000	B.6	B.250	1986	France	60 - Oise	Hare, Lepus europaeus	139	100.0%
119	SAMN12159490	Francisella tularensis ssp. holarctica 89-727	PRJNA551589	VJHU00000000	B.6	B.266	1989	France	60 - Oise	Hare, Lepus europaeus	157	100.0%
120	SAMN12159491	Francisella tularensis ssp. holarctica 99-10514	PRJNA551589	VJHT00000000	B.6	B.235	1999	France	60 - Oise	Hare, Lepus europaeus	274	100.0%
120	SAMN12159492	Francisella tularensis ssp. holarctica 99-10514	PRJNA551589	VJHS00000000	B.6	B.235	1999	France	60 - Oise	Hare, Lepus europaeus	274	100.0%
122	SAMN12159493	Francisella tularensis ssp. holarctica 00-3244	PRJNA551589	VJHR00000000	B.6	B.280	2000	France	61 - Orne	Hare, Lepus europaeus	254	100.0%
123	SAMN12159494	Francisella tularensis ssp. holarctica 03-1207	PRJNA551589	VJHQ00000000	B.6	B.280	2003	France	61 - Orne	Hare, Lepus europaeus	130	100.0%
124	SAMN12159495	Francisella tularensis ssp. holarctica 03-3608	PRJNA551589	VJHP00000000	B.6	B.302	2003	France	61 - Orne	Hare, Lepus europaeus	426	100.0%
125	SAMN12159496	Francisella tularensis ssp. holarctica 05-903	PRJNA551589	VJHO00000000	B.6	B.257	2005	France	61 - Orne	Hare, Lepus europaeus	280	100.0%
126	SAMN12159497	Francisella tularensis ssp. holarctica 08-230	PRJNA551589	VJHN00000000	B.6	B.257	2008	France	61 - Orne	Hare, Lepus europaeus	235	100.0%
127	SAMN12159498	Francisella tularensis ssp. holarctica 13-3762	PRJNA551589	VJHM00000000	B.6	B.283	2013	France	61 - Orne	Hare, Lepus europaeus	246	100.0%
128	SAMN12159499	Francisella tularensis ssp. holarctica 15-405	PRJNA551589	VJHL00000000	B.6	B.298	2015	France	61 - Orne	Hare, Lepus europaeus	281	100.0%
129	SAMN12159500	Francisella tularensis ssp. holarctica 00-9955	PRJNA551589	VJHK00000000	B.6	B.55	2000	France	62 - Pas-de-calais	Hare, Lepus europaeus	210	100.0%
130	SAMN12159501	Francisella tularensis ssp. holarctica 02-4884	PRJNA551589	VJHJ00000000	B.6	B.301	2002	France	62 - Pas-de-calais	Hare, Lepus europaeus	302	100.0%
131	SAMN12159502	Francisella tularensis ssp. holarctica 06-2412	PRJNA551589	VJHI00000000	B.6	B.259	2006	France	62 - Pas-de-calais	Hare, Lepus europaeus	132	100.0%
132	SAMN12159503	Francisella tularensis ssp. holarctica 07-200/3	PRJNA551589	VJHH00000000	B.6	B.53	2007	France	62 - Pas-de-calais	Hare, Lepus europaeus	174	100.0%
133	SAMN12159504	Francisella tularensis ssp. holarctica 12-2532	PRJNA551589	VJHG00000000	B.6	B.265	2012	France	62 - Pas-de-calais	Hare, Lepus europaeus	135	100.0%
134	SAMN12159505	Francisella tularensis ssp. holarctica 12-2536	PRJNA551589	VJHF00000000	B.6	B.265	2012	France	62 - Pas-de-calais	Hare, Lepus europaeus	151	100.0%
135	SAMN12159506	Francisella tularensis ssp. holarctica 88-5404	PRJNA551589	VJHE00000000	B.6	B.290	1988	France	63 - Puy-de-dôme	Hare, Lepus europaeus	178	100.0%
136	SAMN12159507	Francisella tularensis ssp. holarctica 08-207	PRJNA551589	VJHD00000000	B.6	B.45	2008	France	63 - Puy-de-dôme	Hare, Lepus europaeus	295	100.0%
138	SAMN12159508	Francisella tularensis ssp. holarctica 03-1458	PRJNA551589	VJHC00000000	B.6	B.61	2003	France	64 - Pyrénées-atlantiques	Hare, Lepus europaeus	233	100.0%
139	SAMN12159509	Francisella tularensis ssp. holarctica 86-5712	PRJNA551589	VJHB00000000	B.6	B.49	1986	France	65 - Hautes-Pyrénées	Hare, Lepus europaeus	168	100.0%
140	SAMN12159510	Francisella tularensis ssp. holarctica 03-2698	PRJNA551589	VJHA00000000	B.6	B.49	2003	France	67 - Bas-Rhin	Hare, Lepus europaeus	234	100.0%
141	SAMN12159511	Francisella tularensis ssp. holarctica 09-1025	PRJNA551589	VJGZ00000000	B.6	B.45	2009	France	67 - Bas-Rhin	Hare, Lepus europaeus	169	99.95%
142	SAMN12159512	Francisella tularensis ssp. holarctica 87-7530	PRJNA551589	VJGY00000000	B.6	B.250	1987	France	68 - Haut Rhin	Hare, Lepus europaeus	148	100.0%
143	SAMN12159513	Francisella tularensis ssp. holarctica 88-3908	PRJNA551589	VJGX00000000	B.6	B.238	1988	France	68 - Haut Rhin	Hare, Lepus europaeus	264	100.0%
144	SAMN12159514	Francisella tularensis ssp. holarctica 93-9074	PRJNA551589	VJGW00000000	B.6	B.239	1993	France	68 - Haut Rhin	Hare, Lepus europaeus	230	100.0%
145	SAMN12159515	Francisella tularensis ssp. holarctica 93-9529	PRJNA551589	VJGV00000000	B.6	B.239	1993	France	68 - Haut Rhin	Hare, Lepus europaeus	253	100.0%
146	SAMN12159516	Francisella tularensis ssp. holarctica 87-6726	PRJNA551589	VJGU00000000	B.6	B.250	1987	France	69 - Rhône	Hare, Lepus europaeus	551	100.0%
147	SAMN12159517	Francisella tularensis ssp. holarctica 88-14266	PRJNA551589	VJGT00000000	B.6	B.267	1988	France	69 - Rhône	Hare, Lepus europaeus	251	100.0%
148	SAMN12159518	Francisella tularensis ssp. holarctica 96-3987	PRJNA551589	VJGS00000000	B.6	B.268	1996	France	69 - Rhône	Hare, Lepus europaeus	100	100.0%
149	SAMN12159519	Francisella tularensis ssp. holarctica 08-365	PRJNA551589	VJGR00000000	B.6	B.268	2008	France	69 - Rhône	Hare, Lepus europaeus	192	100.0%
150	SAMN12159520	Francisella tularensis ssp. holarctica 95-11204	PRJNA551589	VJGQ00000000	B.6	B.279	1995	France	70 - Haute-saône	Hare, Lepus europaeus	108	100.0%
151	SAMN12159521	Francisella tularensis ssp. holarctica 07-2877	PRJNA551589	VJGP00000000	B.6	B.45	2007	France	70 - Haute-saône	Hare, Lepus europaeus	203	100.0%
152	SAMN12159522	Francisella tularensis ssp. holarctica 15-485	PRJNA551589	VJGO00000000	B.6	B.258	2015	France	70 - Haute-saône	Hare, Lepus europaeus	97	100.0%
153	SAMN12159523	Francisella tularensis ssp. holarctica 88-1367	PRJNA551589	VJGN00000000	B.6	B.49	1988	France	71 - Saône-et-loire	Hare, Lepus europaeus	255	100.0%
154	SAMN12159524	Francisella tularensis ssp. holarctica 96-2152	PRJNA551589	VJGM00000000	B.6	B.264	1996	France	71 - Saône-et-loire	Hare, Lepus europaeus	191	100.0%
155	SAMN12159525	Francisella tularensis ssp. holarctica 05-849	PRJNA551589	VJGL00000000	B.6	B.255	2005	France	71 - Saône-et-loire	Hare, Lepus europaeus	183	100.0%
156	SAMN12159526	Francisella tularensis ssp. holarctica 98-1150	PRJNA551589	VJGK00000000	B.6	B.249	1998	France	72 - Sarthe	Hare, Lepus europaeus	341	100.0%
157	SAMN12159527	Francisella tularensis ssp. holarctica 05-4408	PRJNA551589	VJGJ00000000	B.6	B.49	2005	France	72 - Sarthe	Hare, Lepus europaeus	325	100.0%
158	SAMN12159528	Francisella tularensis ssp. holarctica 09-1429	PRJNA551589	VJGI00000000	B.12	B.310	2009	France	42 - Loire	Hare, Lepus europaeus	217	99.98%
159	SAMN12159529	Francisella tularensis ssp. holarctica 12-690	PRJNA551589	VJGH00000000	B.6	B.256	2012	France	72 - Sarthe	Hare, Lepus europaeus	81	100.0%
161	SAMN12159530	Francisella tularensis ssp. holarctica 08-372	PRJNA551589	VJGG00000000	B.6	B.251	2008	France	76 - Seine-maritime	Hare, Lepus europaeus	82	100.0%
162	SAMN12159531	Francisella tularensis ssp. holarctica 15-1682	PRJNA551589	VJGF00000000	B.6	B.237	2015	France	76 - Seine-maritime	Hare, Lepus europaeus	201	100.0%
163	SAMN12159532	Francisella tularensis ssp. holarctica 87-799	PRJNA551589	VJGE00000000	B.6	B.250	1987	France	77 - Seine et Marne	Hare, Lepus europaeus	137	100.0%
164	SAMN12159533	Francisella tularensis ssp. holarctica 96-3137/3	PRJNA551589	VJGD00000000	B.6	B.309	1996	France	77 - Seine et Marne	Hare, Lepus europaeus	81	100.0%
165	SAMN12159534	Francisella tularensis ssp. holarctica 11-1276	PRJNA551589	VJGC00000000	B.6	B.49	2011	France	77 - Seine et Marne	Hare, Lepus europaeus	79	100.0%
166	SAMN12159535	Francisella tularensis ssp. holarctica 88-3557	PRJNA551589	VJGB00000000	B.6	B.45	1988	France	78 - Yvelines	Hare, Lepus europaeus	273	100.0%
167	SAMN12159536	Francisella tularensis ssp. holarctica 89-1083	PRJNA551589	VJGA00000000	B.6	B.286	1989	France	78 - Yvelines	Hare, Lepus europaeus	125	100.0%
168	SAMN12159537	Francisella tularensis ssp. holarctica 90-267/1	PRJNA551589	VJFZ00000000	B.6	B.286	1990	France	78 - Yvelines	Hare, Lepus europaeus	90	100.0%
169	SAMN12159538	Francisella tularensis ssp. holarctica 09-1589-3084	PRJNA551589	VJFY00000000	B.12	B.312	2009	Sweden	NR	Hare, Lepus sp.	87	99.98%
170	SAMN12159539	Francisella tularensis ssp. holarctica 09-1589-3085	PRJNA551589	VJFX00000000	B.12	B.13	2009	Sweden	NR	Hare, Lepus sp.	226	99.98%
171	SAMN12159540	Francisella tularensis ssp. holarctica 09-1589-3086	PRJNA551589	VJFW00000000	B.12	B.313	2009	Sweden	NR	Hare, Lepus sp.	152	99.96%
172	SAMN12159541	Francisella tularensis ssp. holarctica 09-1589-3087	PRJNA551589	VJFV00000000	B.12	B.33	2009	Sweden	NR	Hare, Lepus sp.	203	99.98%
173	SAMN12159542	Francisella tularensis ssp. holarctica 09-1589-3088	PRJNA551589	VJFU00000000	B.12	B.35	2009	Sweden	NR	Hare, Lepus sp.	171	99.98%
174	SAMN12159543	Francisella tularensis ssp. holarctica 09-1589-3089	PRJNA551589	VJFT00000000	B.12	B.21	2009	Sweden	NR	Hare, Lepus sp.	149	99.98%
175	SAMN12159544	Francisella tularensis ssp. holarctica 09-1589-3090	PRJNA551589	VJFS00000000	B.12	B.73	2009	Sweden	NR	Hare, Lepus sp.	169	99.98%
176	SAMN12159545	Francisella tularensis ssp. holarctica 09-1589-3091	PRJNA551589	VJFR00000000	B.12	B.21	2009	Sweden	NR	Hare, Lepus sp.	173	99.98%
177	SAMN12159546	Francisella tularensis ssp. holarctica 09-1589-3092	PRJNA551589	VJFQ00000000	B.12	B.22	2009	Sweden	NR	Hare, Lepus sp.	128	99.98%
178	SAMN12159547	Francisella tularensis ssp. holarctica 09-1589-3093	PRJNA551589	VJFP00000000	B.12	B.310	2009	Sweden	NR	Hare, Lepus sp.	162	99.98%
179	SAMN12159548	Francisella tularensis ssp. holarctica 09-1589-3094	PRJNA551589	VJFO00000000	B.12	B.36	2009	Sweden	NR	Hare, Lepus sp.	134	99.98%
180	SAMN12159549	Francisella tularensis ssp. holarctica 09-1589-3095	PRJNA551589	VJFN00000000	B.12	B.73	2009	Sweden	NR	Hare, Lepus sp.	192	99.98%
181	SAMN12159550	Francisella tularensis ssp. holarctica 09-1589-3096	PRJNA551589	VJFM00000000	B.12	B.23	2009	Sweden	NR	Hare, Lepus sp.	160	99.98%
182	SAMN12159551	Francisella tularensis ssp. holarctica 09-1590-3109	PRJNA551589	VJFL00000000	B.12	B.33	2009	Sweden	NR	Hare, Lepus sp.	240	99.98%
183	SAMN12159552	Francisella tularensis ssp. holarctica 09-1590-3114	PRJNA551589	VJFK00000000	B.6	B.7	2009	Sweden	NR	Hare, Lepus sp.	266	100.0%
184	SAMN12159553	Francisella tularensis ssp. holarctica 09-1590-3126	PRJNA551589	VJFJ00000000	B.12	B.313	2009	Sweden	NR	Hare, Lepus sp.	200	99.98%
185	SAMN12159554	Francisella tularensis ssp. holarctica 09-1590-3104	PRJNA551589	VJFI00000000	B.12	B.23	2009	Sweden	NR	Hare, Lepus sp.	198	99.98%
186	SAMN12159555	Francisella tularensis ssp. holarctica 09-1590-3106	PRJNA551589	VJFH00000000	B.6	B.7	2009	Sweden	NR	Hare, Lepus sp.	140	100.0%
187	SAMN12159556	Francisella tularensis ssp. holarctica 06-1247	PRJNA551589	VJFG00000000	B.12	B.22	2005	Sweden	NR	Hare, Lepus sp.	205	99.98%
188	SAMN12159557	Francisella tularensis ssp. holarctica 08-1282	PRJNA551589	VJFF00000000	B.6	B.61	2008	Spain	NR	Human, homo sapiens	289	100.0%
189	SAMN12159558	Francisella tularensis ssp. holarctica 08-1283	PRJNA551589	VJFE00000000	B.6	B.291	2008	Spain	NR	Human, homo sapiens	179	100.0%
190	SAMN12159559	Francisella tularensis ssp. holarctica 08-1284	PRJNA551589	VJFD00000000	B.6	B.291	2008	Spain	NR	Human, homo sapiens	144	100.0%
191	SAMN12159560	Francisella tularensis ssp. holarctica 08-1285	PRJNA551589	VJFC00000000	B.6	B.291	2008	Spain	NR	Human, homo sapiens	132	100.0%
192	SAMN12159561	Francisella tularensis ssp. tularensis 08-1280	PRJNA551589	VJFB00000000	A.1	A.II.2	1941	USA	NR	Human, Homo sapiens	314	97.51%
193	SAMN12159562	Francisella tularensis ssp. holarctica 08-1281	PRJNA551589	VJFA00000000	B.12	B.77	2008	Russia	NR	NR	338	99.89%
194	SAMN12159563	Francisella novicida ATCC 15482	PRJNA551589	VJEZ00000000	T/N.1	T/N.1	2001	USA	NR	NR	145	93.15%
195	SAMN12159564	Francisella tularensis ssp. holarctica 242	PRJNA551589	VJEY00000000	B.6	B.45	1947	France	25 - Doubs	Hare, Lepus europaeus	116	99.96%
196	SAMN12159565	Francisella tularensis ssp. holarctica 243	PRJNA551589	VJEX00000000	B.6	B.45	1947	France	25 - Doubs	Hare, Lepus europaeus	210	99.98%
197	SAMN12159566	Francisella tularensis ssp. holarctica 12-4514	PRJNA551589	VJEW00000000	B.12	B.34	2012	Germany	NR	Hare, Lepus sp.	131	99.98%
198	SAMN12159567	Francisella tularensis ssp. holarctica 12-4533	PRJNA551589	VJEV00000000	B.12	B.80	2012	Germany	NR	Hare, Lepus sp.	234	99.98%
199	SAMN12159568	Francisella tularensis ssp. holarctica 12-4534	PRJNA551589	VJEU00000000	B.12	B.34	2012	Germany	NR	Hare, Lepus sp.	178	99.98%
200	SAMN12159569	Francisella tularensis ssp. holarctica 12-4535	PRJNA551589	VJET00000000	B.6	B.284	2012	Germany	NR	Hare, Lepus sp.	251	100.0%
201	SAMN12159570	Francisella tularensis ssp. holarctica 12-4536	PRJNA551589	VJES00000000	B.4	B.4	2012	Germany	NR	Hare, Lepus europaeus	93	99.98%
202	SAMN12159571	Francisella tularensis ssp. holarctica 12-4537	PRJNA551589	VJER00000000	B.6	B.63	2012	Germany	NR	Hare, Lepus europaeus	330	100.0%
203	SAMN12159572	Francisella tularensis ssp. holarctica 12-4538	PRJNA551589	VJEQ00000000	B.6	B.281	2012	Germany	NR	Hare, Lepus europaeus	136	100.0%
204	SAMN12159573	Francisella tularensis ssp. holarctica 12-4539	PRJNA551589	VJEP00000000	B.6	B.62	2012	Germany	NR	Hare, Lepus sp.	163	100.0%
206	SAMN12159574	Francisella tularensis ssp. holarctica 12-4541	PRJNA551589	VJEO00000000	B.12	B.34	2012	Germany	NR	Hare, Lepus sp.	84	99.97%
207	SAMN12159575	Francisella tularensis ssp. holarctica 12-4542	PRJNA551589	VJEN00000000	B.12	B.80	2012	Germany	NR	Hare, Lepus europaeus	89	99.96%
208	SAMN12159576	Francisella tularensis ssp. holarctica 12-4543	PRJNA551589	VJEM00000000	B.6	B.287	2012	Germany	NR	Hare, Lepus europaeus	118	100.0%
209	SAMN12159577	Francisella tularensis ssp. holarctica 12-4544	PRJNA551589	VJEL00000000	B.6	B.270	2012	Germany	NR	Hare, Lepus europaeus	122	99.99%
210	SAMN12159578	Francisella tularensis ssp. holarctica 12-4545	PRJNA551589	VJEK00000000	B.6	B.270	2012	Germany	NR	Hare, Lepus europaeus	110	100.0%
211	SAMN12159579	Francisella tularensis ssp. holarctica 12-4546	PRJNA551589	VJEJ00000000	B.6	B.60	2012	Germany	NR	Hare, Lepus europaeus	97	100.0%
212	SAMN12159580	Francisella tularensis ssp. holarctica 12-4547	PRJNA551589	VJEI00000000	B.12	B.34	2012	Germany	NR	Hare, Lepus europaeus	80	99.95%
213	SAMN12159581	Francisella tularensis ssp. holarctica 12-4548	PRJNA551589	VJEH00000000	B.6	B.281	2012	Germany	NR	Hare, Lepus europaeus	91	100.0%
214	SAMN12159582	Francisella tularensis ssp. holarctica 12-4549	PRJNA551589	VJEG00000000	B.6	B.281	2012	Germany	NR	Hare, Lepus europaeus	97	100.0%
215	SAMN12159583	Francisella tularensis ssp. holarctica 12-4550	PRJNA551589	VJEF00000000	B.6	B.60	2012	Germany	NR	Hare, Lepus europaeus	80	100.0%
216	SAMN12159584	Francisella tularensis ssp. holarctica 12-4551	PRJNA551589	VJEE00000000	B.6	B.87	2012	Germany	NR	Hare, Lepus europaeus	89	99.99%
217	SAMN12159585	Francisella tularensis ssp. holarctica 88-10541	PRJNA551589	VJED00000000	B.6	B.267	1988	France	NR	Coypu, Myocastor coypus	129	100.0%
219	SAMN12159586	Francisella tularensis ssp. holarctica 95-10178	PRJNA551589	VJEC00000000	B.6	B.52	1995	France	38 - Isère	Wild boarlet, Sus scrofa	137	100.0%
220	SAMN12159587	Francisella tularensis ssp. holarctica 96-5158	PRJNA551589	VJEB00000000	B.6	B.262	1996	France	64 - Pyrénées-atlantiques	Rabbit, Oryctolagus cuniculus	94	100.0%
221	SAMN12159588	Francisella tularensis ssp. holarctica 02-5143/1	PRJNA551589	VJEA00000000	B.6	B.55	2002	France	37 - Indre-et-loire	Non-human primate	225	100.0%
223	SAMN12159589	Francisella tularensis ssp. holarctica 02-7124	PRJNA551589	VJDZ00000000	B.6	B.55	2002	France	81 - Tarn	Human, Homo sapiens	83	100.0%
224	SAMN12159590	Francisella tularensis ssp. holarctica 02-7983	PRJNA551589	VJDY00000000	B.6	B.237	2002	France	37 - Indre-et-loire	Hare, Lepus europaeus	89	100.0%
225	SAMN12159591	Francisella tularensis ssp. holarctica 03-782	PRJNA551589	VJDX00000000	B.6	B.272	2003	France	42 - Loire	Human, Homo sapiens	102	100.0%
226	SAMN12159592	Francisella tularensis ssp. holarctica 03-927	PRJNA551589	VJDW00000000	B.6	B.272	2003	France	42 - Loire	Human, Homo sapiens	108	100.0%
227	SAMN12159593	Francisella tularensis ssp. holarctica 03-1563	PRJNA551589	VJDV00000000	B.6	B.61	2003	France	37 - Indre-et-loire	Non-human primate	114	100.0%
229	SAMN12159594	Francisella tularensis ssp. holarctica 04-3814	PRJNA551589	VJDU00000000	B.6	B.91	2004	France	73 - Savoie	Human, Homo sapiens	136	100.0%
230	SAMN12159595	Francisella tularensis ssp. holarctica 05-71	PRJNA551589	VJDT00000000	B.6	B.289	2005	France	37 - Indre-et-loire	Human, Homo sapiens	241	100.0%
231	SAMN12159596	Francisella tularensis ssp. holarctica 07-1191	PRJNA551589	VJDS00000000	B.6	B.56	2007	France	63 - Puy-de-dôme	Non-human primate	281	99.99%
232	SAMN12159597	Francisella tularensis ssp. holarctica 08-1010/1	PRJNA551589	VJDR00000000	B.6	B.287	2008	France	63 - Puy-de-dôme	Non-human primate	302	100.0%
233	SAMN12159598	Francisella tularensis ssp. holarctica 08-1010/2	PRJNA551589	VJDQ00000000	B.6	B.287	2008	France	63 - Puy-de-dôme	Non-human primate	149	100.0%
234	SAMN12159599	Francisella tularensis ssp. holarctica 08-1655/1	PRJNA551589	VJDP00000000	B.6	B.283	2008	France	63 - Puy-de-dôme	Non-human primate	144	100.0%
235	SAMN12159600	Francisella tularensis ssp. holarctica 08-1655/2	PRJNA551589	VJDO00000000	B.6	B.283	2008	France	63 - Puy-de-dôme	Non-human primate	78	100.0%
236	SAMN12159601	Francisella tularensis ssp. holarctica 08-1655/3	PRJNA551589	VJDN00000000	B.6	B.283	2008	France	63 - Puy-de-dôme	Non-human primate	104	100.0%
237	SAMN12159602	Francisella tularensis ssp. holarctica 10-547/11	PRJNA551589	VJDM00000000	B.6	B.274	2009	France	37 - Indre-et-loire	Roe deer, Capreolus capreolus	179	100.0%
238	SAMN12159603	Francisella tularensis ssp. holarctica 10-547/13	PRJNA551589	VJDL00000000	B.6	B.304	2009	France	37 - Indre-et-loire	Roe deer, Capreolus capreolus	255	100.0%
239	SAMN12159604	Francisella tularensis ssp. holarctica 10-1635/5	PRJNA551589	VJDK00000000	B.6	B.237	2010	France	37 - Indre-et-loire	Wild boarlet, Sus scrofa	134	100.0%
240	SAMN12159605	Francisella tularensis ssp. holarctica 11-789/1	PRJNA551589	VJDJ00000000	B.6	B.53	2011	France	62 - Pas-de-calais	Tick (unknown)	106	100.0%
241	SAMN12159606	Francisella tularensis ssp. holarctica 11-789/2	PRJNA551589	VJDI00000000	B.6	B.53	2011	France	62 - Pas-de-calais	Tick (unknown)	176	100.0%
242	SAMN12159607	Francisella tularensis ssp. holarctica 11-2869	PRJNA551589	VJDH00000000	B.6	B.266	2011	Belgium	NR	Hare, Lepus sp.	251	100.0%
243	SAMN12159608	Francisella tularensis ssp. holarctica 12-4059	PRJNA551589	VJDG00000000	B.6	B.50	2012	France	36 - Indre	Capybara, Hydrochoerus hydrochaeris	80	100.0%
244	SAMN12159609	Francisella tularensis ssp. holarctica 14-4094	PRJNA551589	VJDF00000000	B.6	B.55	2014	France	87 - Haute-Vienne	Non-human primate	102	100.0%
245	SAMN12159610	Francisella tularensis ssp. holarctica 17-3873	PRJNA551589	VJDE00000000	B.6	B.49	2017	France	57 - Moselle	Non-human primate	74	100.0%
246	SAMN12159611	Francisella tularensis ssp. holarctica 17-3781	PRJNA551589	VJDD00000000	B.6	B.87	2017	France	35 - Ille et Vilaine	Hare, Lepus europaeus	105	99.99%
247	SAMN12159612	Francisella tularensis ssp. holarctica 17-4471	PRJNA551589	VJDC00000000	B.6	B.55	2017	France	87 - Haute-Vienne	Non-human primate	126	100.0%
248	SAMN12159613	Francisella tularensis ssp. holarctica 98-952	PRJNA551589	VJDB00000000	B.12	B.314	1998	France	84 - Vaucluse	Hare, Lepus europaeus	118	99.98%
249	SAMN12159614	Francisella tularensis ssp. holarctica 05-3146	PRJNA551589	VJDA00000000	B.12	B.314	2005	France	83 - Var	Hare, Lepus europaeus	120	99.97%
250	SAMN12159615	Francisella tularensis ssp. holarctica 06-897	PRJNA551589	VJCZ00000000	B.6	B.278	2006	France	32 - Gers	Hare, Lepus europaeus	110	100.0%
251	SAMN12159616	Francisella tularensis ssp. holarctica 06-929	PRJNA551589	VJCY00000000	B.6	B.45	2006	France	37 - Indre-et-loire	Hare, Lepus europaeus	83	100.0%
253	SAMN12159617	Francisella tularensis ssp. holarctica 14-2872	PRJNA551589	VJCX00000000	B.6	B.245	2014	France	38 - Isère	Hare, Lepus europaeus	116	100.0%
254	SAMN12159618	Francisella tularensis ssp. holarctica 97-6530	PRJNA551589	VJCW00000000	B.6	B.278	1997	France	32 - Gers	Hare, Lepus europaeus	126	100.0%
255	SAMN12159619	Francisella tularensis ssp. holarctica 98-6011	PRJNA551589	VJCV00000000	B.6	B.243	1998	France	38 - Isère	Hare, Lepus europaeus	130	100.0%
256	SAMN12159620	Francisella tularensis ssp. holarctica 03-571	PRJNA551589	VJCU00000000	B.6	B.307	2003	France	16 - Charente	Hare, Lepus europaeus	111	100.0%
257	SAMN12159621	Francisella tularensis ssp. holarctica 03-4039	PRJNA551589	VJCT00000000	B.6	B.49	2003	France	81 - Tarn	Hare, Lepus europaeus	184	100.0%
258	SAMN12159622	Francisella tularensis ssp. holarctica 04-1168	PRJNA551589	VJCS00000000	B.6	B.59	2004	France	03 - Allier	Hare, Lepus europaeus	124	99.99%
259	SAMN12159623	Francisella tularensis ssp. holarctica 97-1936	PRJNA551589	VJCR00000000	B.6	B.261	1997	France	23 - Creuse	Hare, Lepus europaeus	89	100.0%
260	SAMN12159624	Francisella tularensis ssp. holarctica 02-2528	PRJNA551589	VJCQ00000000	B.6	B.259	2002	France	25 - Doubs	Hare, Lepus europaeus	90	100.0%
261	SAMN12159625	Francisella tularensis ssp. holarctica 99-11139	PRJNA551589	VJCP00000000	B.6	B.277	1999	France	80 - Somme	Hare, Lepus europaeus	150	100.0%
262	SAMN12159626	Francisella tularensis ssp. holarctica 01-1710	PRJNA551589	VJCO00000000	B.6	B.45	2001	France	62 - Pas-de-calais	Hare, Lepus europaeus	138	100.0%
263	SAMN12159627	Francisella tularensis ssp. holarctica 98-1740	PRJNA551589	VJCN00000000	B.6	B.256	1998	France	37 - Indre-et-loire	Hare, Lepus europaeus	108	100.0%
264	SAMN12159628	Francisella tularensis ssp. holarctica 97-6670	PRJNA551589	VJCM00000000	B.6	B.45	1997	France	10 - Aube	Hare, Lepus europaeus	155	100.0%
265	SAMN12159629	Francisella tularensis ssp. holarctica 05-842	PRJNA551589	VJCL00000000	B.6	B.300	2005	France	85 - Vendée	Hare, Lepus europaeus	75	99.96%
266	SAMN12159630	Francisella tularensis ssp. holarctica 97-5838	PRJNA551589	VJCK00000000	B.6	B.236	1997	France	03 - Allier	Hare, Lepus europaeus	134	100.0%
267	SAMN12159631	Francisella tularensis ssp. holarctica 98-1261 /2	PRJNA551589	VJCJ00000000	B.6	B.87	1998	France	16 - Charente	Hare, Lepus europaeus	147	100.0%
268	SAMN12159632	Francisella tularensis ssp. holarctica 94-4148	PRJNA551589	VJCI00000000	B.6	B.55	1994	France	38 - Isère	Hare, Lepus europaeus	171	100.0%
270	SAMN12159633	Francisella tularensis ssp. holarctica 95-5711	PRJNA551589	VJCH00000000	B.6	B.240	1995	France	38 - Isère	Hare, Lepus europaeus	134	100.0%
271	SAMN12159634	Francisella tularensis ssp. holarctica 95-10493	PRJNA551589	VJCG00000000	B.6	B.45	1995	France	38 - Isère	Hare, Lepus europaeus	116	99.98%
272	SAMN12159635	Francisella tularensis ssp. holarctica 96-3726	PRJNA551589	VJCF00000000	B.6	B.229	1996	France	38 - Isère	Hare, Lepus europaeus	94	100.0%
273	SAMN12159636	Francisella tularensis ssp. holarctica 97-3696	PRJNA551589	VJCE00000000	B.6	B.230	1997	France	38 - Isère	Hare, Lepus europaeus	77	99.93%
274	SAMN12159637	Francisella tularensis ssp. holarctica 98-1746	PRJNA551589	VJCD00000000	B.6	B.231	1998	France	38 - Isère	Hare, Lepus europaeus	97	99.99%
275	SAMN12159638	Francisella tularensis ssp. holarctica 99-6442/1	PRJNA551589	VJCC00000000	B.6	B.244	1999	France	38 - Isère	Hare, Lepus europaeus	100	99.99%
276	SAMN12159639	Francisella tularensis ssp. holarctica 99-6442/2	PRJNA551589	VJCB00000000	B.6	B.244	1999	France	38 - Isère	Hare, Lepus europaeus	114	100.0%
277	SAMN12159640	Francisella tularensis ssp. holarctica 03-677	PRJNA551589	VJCA00000000	B.6	B.260	2003	France	38 - Isère	Hare, Lepus europaeus	247	99.99%
278	SAMN12159641	Francisella tularensis ssp. holarctica 05-2411	PRJNA551589	VJBZ00000000	B.6	B.55	2005	France	38 - Isère	Hare, Lepus europaeus	93	100.0%
279	SAMN12159642	Francisella tularensis ssp. holarctica 06-1575	PRJNA551589	VJBY00000000	B.6	B.241	2006	France	38 - Isère	Hare, Lepus europaeus	67	100.0%
280	SAMN12159643	Francisella tularensis ssp. holarctica 06-1642	PRJNA551589	VJBX00000000	B.6	B.241	2006	France	38 - Isère	Hare, Lepus europaeus	84	100.0%
281	SAMN12159644	Francisella tularensis ssp. holarctica 97-4262	PRJNA551589	VJBW00000000	B.6	B.45	1997	France	37 - Indre-et-loire	Hare, Lepus europaeus	84	100.0%
285	SAMN12159645	Francisella tularensis ssp. holarctica 18-433	PRJNA551589	VJBV00000000	B.6	B.299	2018	France	53 - Mayenne	Hare, Lepus europaeus	78	100.0%
286	SAMN12159646	Francisella tularensis ssp. holarctica 18-542	PRJNA551589	VJBU00000000	B.6	B.232	2018	France	56 - Morbihan	Hare, Lepus europaeus	90	100.0%
292	SAMN12159647	Francisella tularensis ssp. holarctica 18-2196	PRJNA551589	VJBT00000000	B.6	B.87	2018	France	85 - Vendée	Hare, Lepus europaeus	75	100.0%
293	SAMN12159648	Francisella tularensis ssp. holarctica 18-2197	PRJNA551589	VJBS00000000	B.6	B.87	2018	France	85 - Vendée	Hare, Lepus europaeus	84	100.0%
304	SAMN12159649	Francisella tularensis ssp. holarctica 18-2790	PRJNA551589	VJBR00000000	B.6	B.304	2018	France	41 - Loir-et-cher	Non-human primate	79	100.0%
307	SAMN12159650	Francisella tularensis ssp. holarctica 18-3029	PRJNA551589	VJBQ00000000	B.6	B.53	2013	France	62 - Pas-de-calais	Hare, Lepus europaeus	92	100.0%
312	SAMN12159651	Francisella tularensis ssp. holarctica 18-3035	PRJNA551589	VJBP00000000	B.6	B.53	2014	France	62 - Pas-de-calais	Hare, Lepus europaeus	103	100.0%
313	SAMN12159652	Francisella tularensis ssp. holarctica 18-3036	PRJNA551589	VJBO00000000	B.6	B.289	2014	France	62 - Pas-de-calais	Hare, Lepus europaeus	69	100.0%
314	SAMN12159653	Francisella tularensis ssp. holarctica 18-3037	PRJNA551589	VJBN00000000	B.6	B.298	2014	France	62 - Pas-de-calais	Hare, Lepus europaeus	76	100.0%
316	SAMN12159654	Francisella tularensis ssp. holarctica 18-3039	PRJNA551589	VJBM00000000	B.6	B.61	2014	France	62 - Pas-de-calais	Hare, Lepus europaeus	67	100.0%
317	SAMN12159655	Francisella tularensis ssp. holarctica 18-3040	PRJNA551589	VJBL00000000	B.6	B.61	2014	France	62 - Pas-de-calais	Hare, Lepus europaeus	75	100.0%
CHUGA-Ft06	SAMN12159656	Francisella tularensis ssp. holarctica CHUGA-Ft06	PRJNA551589	VJBK00000000	B.6	B.300	2007	France	55 - Meuse	Human, Homo sapiens	99	99.98%
CHUGA-Ft07	SAMN12159657	Francisella tularensis ssp. holarctica CHUGA-Ft07	PRJNA551589	VJBJ00000000	B.6	B.306	2006	France	32 - Gers	Human, Homo sapiens	113	100.0%
CHUGA-Ft08	SAMN12159658	Francisella tularensis ssp. holarctica CHUGA-Ft08	PRJNA551589	VJBI00000000	B.6	B.45	2007	France	32 - Gers	Human, Homo sapiens	177	100.0%
CHUGA-Ft09	SAMN12159659	Francisella tularensis ssp. holarctica CHUGA-Ft09	PRJNA551589	VJBH00000000	B.6	B.45	2007	France	31 - Haute Garonne	Human, Homo sapiens	140	100.0%
CHUGA-Ft10	SAMN12159660	Francisella tularensis ssp. holarctica CHUGA-Ft10	PRJNA551589	VJBG00000000	B.6	B.49	2008	France	72 - Sarthe	Human, Homo sapiens	167	100.0%
CHUGA-Ft11	SAMN12159661	Francisella tularensis ssp. holarctica CHUGA-Ft11	PRJNA551589	VJBF00000000	B.6	B.288	2008	France	12 - Aveyron	Human, Homo sapiens	145	100.0%
CHUGA-Ft12	SAMN12159662	Francisella tularensis ssp. holarctica CHUGA-Ft12	PRJNA551589	VJBE00000000	B.6	B.288	2008	France	12 - Aveyron	Human, Homo sapiens	181	99.92%
CHUGA-Ft13	SAMN12159663	Francisella tularensis ssp. holarctica CHUGA-Ft13	PRJNA551589	VJBD00000000	B.6	B.288	2008	France	12 - Aveyron	Human, Homo sapiens	194	100.0%
CHUGA-Ft14	SAMN12159664	Francisella tularensis ssp. holarctica CHUGA-Ft14	PRJNA551589	VJBC00000000	B.6	B.301	2008	France	85 - Vendée	Human, Homo sapiens	208	100.0%
CHUGA-Ft15	SAMN12159665	Francisella tularensis ssp. holarctica CHUGA-Ft15	PRJNA551589	VJBB00000000	B.6	B.50	2008	France	28 - Eure-et-loir	Human, Homo sapiens	158	100.0%
CHUGA-Ft16	SAMN12159666	Francisella tularensis ssp. holarctica CHUGA-Ft16	PRJNA551589	VJBA00000000	B.6	B.247	2008	France	85 - Vendée	Human, Homo sapiens	117	100.0%
CHUGA-Ft17	SAMN12159667	Francisella tularensis ssp. holarctica CHUGA-Ft17	PRJNA551589	VJAZ00000000	B.6	B.50	2008	France	16 - Charente	Human, Homo sapiens	81	100.0%
CHUGA-Ft18	SAMN12159668	Francisella tularensis ssp. holarctica CHUGA-Ft18	PRJNA551589	VJAY00000000	B.6	B.292	2008	France	67 - Bas-Rhin	Human, Homo sapiens	93	100.0%
CHUGA-Ft19	SAMN12159669	Francisella tularensis ssp. holarctica CHUGA-Ft19	PRJNA551589	VJAX00000000	B.6	B.45	2008	France	54 - Meurthe et Moselle	Human, Homo sapiens	126	99.98%
CHUGA-Ft20	SAMN12159670	Francisella tularensis ssp. holarctica CHUGA-Ft20	PRJNA551589	VJAW00000000	B.6	B.292	2008	France	01 - Ain	Human, Homo sapiens	151	100.0%
CHUGA-Ft21	SAMN12159671	Francisella tularensis ssp. holarctica CHUGA-Ft21	PRJNA551589	VJAV00000000	B.6	B.231	2008	France	42 - Loire	Human, Homo sapiens	168	100.0%
CHUGA-Ft22	SAMN12159672	Francisella tularensis ssp. holarctica CHUGA-Ft22	PRJNA551589	VJAU00000000	B.6	B.87	2009	France	86 - Vienne	Human, Homo sapiens	171	100.0%
CHUGA-Ft23	SAMN12159673	Francisella tularensis ssp. holarctica CHUGA-Ft23	PRJNA551589	VJAT00000000	B.6	B.248	2009	France	73 - Savoie	Human, Homo sapiens	160	100.0%
CHUGA-Ft24	SAMN12159674	Francisella tularensis ssp. holarctica CHUGA-Ft24	PRJNA551589	VJAS00000000	B.6	B.87	2009	France	49 - Maine-et-loire	Human, Homo sapiens	161	100.0%
CHUGA-Ft25	SAMN12159675	Francisella tularensis ssp. holarctica CHUGA-Ft25	PRJNA551589	VJAR00000000	B.6	B.87	2010	France	79 - Deux Sevres	Human, Homo sapiens	167	100.0%
CHUGA-Ft26	SAMN12159676	Francisella tularensis ssp. holarctica CHUGA-Ft26	PRJNA551589	VJAQ00000000	B.6	B.273	2010	France	55 - Meuse	Human, Homo sapiens	209	100.0%
CHUGA-Ft27	SAMN12159677	Francisella tularensis ssp. holarctica CHUGA-Ft27	PRJNA551589	VJAP00000000	B.6	B.45	2010	France	28 - Eure-et-loir	Human, Homo sapiens	153	100.0%
CHUGA-Ft28	SAMN12159678	Francisella tularensis ssp. holarctica CHUGA-Ft28	PRJNA551589	VJAO00000000	B.6	B.271	2010	France	52 - Haute-marne	Human, Homo sapiens	148	100.0%
CHUGA-Ft29	SAMN12159679	Francisella tularensis ssp. holarctica CHUGA-Ft29	PRJNA551589	VJAN00000000	B.6	B.302	2010	France	77 - Seine et Marne	Human, Homo sapiens	142	100.0%
CHUGA-Ft30	SAMN12159680	Francisella tularensis ssp. holarctica CHUGA-Ft30	PRJNA551589	VJAM00000000	B.6	B.303	2011	France	33 - Gironde	Human, Homo sapiens	91	99.98%
CHUGA-Ft31	SAMN12159681	Francisella tularensis ssp. holarctica CHUGA-Ft31	PRJNA551589	VJAL00000000	B.6	B.87	2011	France	51 - Marne	Human, Homo sapiens	93	99.97%
CHUGA-Ft32	SAMN12159682	Francisella tularensis ssp. holarctica CHUGA-Ft32	PRJNA551589	VJAK00000000	B.6	B.248	2012	France	39 - Jura	Human, Homo sapiens	137	100.0%
CHUGA-Ft33	SAMN12159683	Francisella tularensis ssp. holarctica CHUGA-Ft33	PRJNA551589	VJAJ00000000	B.6	B.55	2011	France	67 - Bas-Rhin	Human, Homo sapiens	169	100.0%
CHUGA-Ft34	SAMN12159684	Francisella tularensis ssp. holarctica CHUGA-Ft34	PRJNA551589	VJAI00000000	B.6	B.279	2012	France	67 - Bas-Rhin	Human, Homo sapiens	193	100.0%
CHUGA-Ft35	SAMN12159685	Francisella tularensis ssp. holarctica CHUGA-Ft35	PRJNA551589	VJAH00000000	B.6	B.282	2012	France	86 - Vienne	Human, Homo sapiens	157	100.0%
CHUGA-Ft36	SAMN12159686	Francisella tularensis ssp. holarctica CHUGA-Ft36	PRJNA551589	VJAG00000000	B.6	B.45	2012	France	68 - Haut Rhin	Human, Homo sapiens	151	100.0%
CHUGA-Ft37	SAMN12159687	Francisella tularensis ssp. holarctica CHUGA-Ft37	PRJNA551589	VJAF00000000	B.6	B.246	2010	France	68 - Haut Rhin	Human, Homo sapiens	122	100.0%
CHUGA-Ft38	SAMN12159688	Francisella tularensis ssp. holarctica CHUGA-Ft38	PRJNA551589	VJAE00000000	B.6	B.61	2012	France	56 - Morbihan	Human, Homo sapiens	93	100.0%
CHUGA-Ft39	SAMN12159689	Francisella tularensis ssp. holarctica CHUGA-Ft39	PRJNA551589	VJAD00000000	B.6	B.276	2012	France	80 - Somme	Human, Homo sapiens	77	99.98%
CHUGA-Ft40	SAMN12159690	Francisella tularensis ssp. holarctica CHUGA-Ft40	PRJNA551589	VJAC00000000	B.6	B.255	2012	France	95 - Val d'Oise	Human, Homo sapiens	72	99.98%
CHUGA-Ft41	SAMN12159691	Francisella tularensis ssp. holarctica CHUGA-Ft41	PRJNA551589	VJAB00000000	B.6	B.295	2013	France	38 - Isère	Human, Homo sapiens	85	100.0%
CHUGA-Ft42	SAMN12159692	Francisella tularensis ssp. holarctica CHUGA-Ft42	PRJNA551589	VJAA00000000	B.6	B.50	2013	France	81 - Tarn	Human, Homo sapiens	96	99.98%
CHUGA-Ft43	SAMN12159693	Francisella tularensis ssp. holarctica CHUGA-Ft43	PRJNA551589	VIZZ00000000	B.6	B.51	2013	France	42 - Loire	Human, Homo sapiens	109	99.98%
CHUGA-Ft44	SAMN12159694	Francisella tularensis ssp. holarctica CHUGA-Ft44	PRJNA551589	VIZY00000000	B.6	B.295	2014	France	01 - Ain	Human, Homo sapiens	92	99.99%
CHUGA-Ft45	SAMN12159695	Francisella tularensis ssp. holarctica CHUGA-Ft45	PRJNA551589	VIZX00000000	B.6	B.87	2014	France	29 - Finistère	Human, Homo sapiens	99	99.99%
CHUGA-Ft46	SAMN12159696	Francisella tularensis ssp. holarctica CHUGA-Ft46	PRJNA551589	VIZW00000000	B.6	B.45	2014	France	70 - Haute-saône	Human, Homo sapiens	110	100.0%
CHUGA-Ft48	SAMN12159697	Francisella tularensis ssp. holarctica CHUGA-Ft48	PRJNA551589	VIZV00000000	B.6	B.294	2014	France	38 - Isère	Human, Homo sapiens	88	100.0%
CHUGA-Ft48	SAMN12159698	Francisella tularensis ssp. holarctica CHUGA-Ft49	PRJNA551589	VIZU00000000	B.6	B.294	2014	France	38 - Isère	Human, Homo sapiens	88	100.0%
CHUGA-Ft50	SAMN12159699	Francisella tularensis ssp. holarctica CHUGA-Ft50	PRJNA551589	VIZT00000000	B.6	B.301	2014	France	49 - Maine-et-loire	Human, Homo sapiens	71	99.98%
CHUGA-Ft51	SAMN12159700	Francisella tularensis ssp. holarctica CHUGA-Ft51	PRJNA551589	VIZS00000000	B.6	B.249	2014	France	28 - Eure-et-loir	Human, Homo sapiens	93	99.99%
CHUGA-Ft52	SAMN12159701	Francisella tularensis ssp. holarctica CHUGA-Ft52	PRJNA551589	VIZR00000000	B.6	B.256	2014	France	75 - Paris	Human, Homo sapiens	289	100.0%
CHUGA-Ft53	SAMN12159702	Francisella tularensis ssp. holarctica CHUGA-Ft53	PRJNA551589	VIZQ00000000	B.6	B.240	2014	France	01 - Ain	Human, Homo sapiens	100	99.99%
CHUGA-Ft54	SAMN12159703	Francisella tularensis ssp. holarctica CHUGA-Ft54	PRJNA551589	VIZP00000000	B.6	B.258	2015	France	12 - Aveyron	Human, Homo sapiens	97	99.97%
CHUGA-Ft55	SAMN12159704	Francisella tularensis ssp. holarctica CHUGA-Ft55	PRJNA551589	VIZO00000000	B.6	B.289	2015	France	80 - Somme	Human, Homo sapiens	109	99.99%
CHUGA-Ft56	SAMN12159705	Francisella tularensis ssp. holarctica CHUGA-Ft56	PRJNA551589	VIZN00000000	B.6	B.254	2015	France	37 - Indre-et-loire	Human, Homo sapiens	75	99.8%
CHUGA-Ft57	SAMN12159706	Francisella tularensis ssp. holarctica CHUGA-Ft57	PRJNA551589	VIZM00000000	B.6	B.56	2016	France	12 - Aveyron	Human, Homo sapiens	93	99.35%
CHUGA-Ft58	SAMN12159707	Francisella tularensis ssp. holarctica CHUGA-Ft58	PRJNA551589	VIZL00000000	B.6	B.293	2015	France	73 - Savoie	Human, Homo sapiens	82	99.28%
CHUGA-Ft59	SAMN12159708	Francisella tularensis ssp. holarctica CHUGA-Ft59	PRJNA551589	VIZK00000000	B.6	B.49	2015	France	29 - Finistère	Human, Homo sapiens	119	99.86%
CHUGA-Ft60	SAMN12159709	Francisella tularensis ssp. holarctica CHUGA-Ft60	PRJNA551589	VIZJ00000000	B.6	B.236	2016	France	56 - Morbihan	Human, Homo sapiens	72	99.11%
CHUGA-Ft62	SAMN12159710	Francisella tularensis ssp. holarctica CHUGA-Ft62	PRJNA551589	VIZI00000000	B.6	B.308	2016	France	16 - Charente	Human, Homo sapiens	69	99.8%
CHUGA-Ft63	SAMN12159711	Francisella tularensis ssp. holarctica CHUGA-Ft63	PRJNA551589	VIZH00000000	B.6	B.308	2016	France	77 - Seine et Marne	Human, Homo sapiens	335	100.0%
CHUGA-Ft64	SAMN12159712	Francisella tularensis ssp. holarctica CHUGA-Ft64	PRJNA551589	VIZG00000000	B.6	B.46	2016	France	38 - Isère	Human, Homo sapiens	78	99.74%
CHUGA-Ft65	SAMN12159713	Francisella tularensis ssp. holarctica CHUGA-Ft65	PRJNA551589	VIZF00000000	B.6	B.255	2016	France	85 - Vendée	Human, Homo sapiens	99	99.77%
CHUGA-Ft68	SAMN12159714	Francisella tularensis ssp. holarctica CHUGA-Ft68	PRJNA551589	VIZE00000000	B.6	B.59	2016	France	64 - Pyrénées-atlantiques	Human, Homo sapiens	73	99.8%
CHUGA-Ft69	SAMN12159715	Francisella tularensis ssp. holarctica CHUGA-Ft69	PRJNA551589	VIZD00000000	B.6	B.45	2016	France	75 - Paris	Human, Homo sapiens	75	99.77%
CHUGA-Ft70	SAMN12159716	Francisella tularensis ssp. holarctica CHUGA-Ft70	PRJNA551589	VIZC00000000	B.6	B.87	2016	France	35 - Ille et Vilaine	Human, Homo sapiens	101	99.86%
CHUGA-Ft71	SAMN12159717	Francisella tularensis ssp. holarctica CHUGA-Ft71	PRJNA551589	VIZB00000000	B.6	B.240	2016	France	39 - Jura	Human, Homo sapiens	81	99.98%
CHUGA-Ft72	SAMN12159718	Francisella tularensis ssp. holarctica CHUGA-Ft72	PRJNA551589	VIZA00000000	B.6	B.254	2016	France	37 - Indre-et-loire	Human, Homo sapiens	122	100.0%
CHUGA-Ft73	SAMN12159719	Francisella tularensis ssp. holarctica CHUGA-Ft73	PRJNA551589	VIYZ00000000	B.6	B.271	2017	France	54 - Meurthe et Moselle	Human, Homo sapiens	133	100.0%
CHUGA-Ft74	SAMN12159720	Francisella tularensis ssp. holarctica CHUGA-Ft74	PRJNA551589	VIYY00000000	B.6	B.266	2017	France	56 - Morbihan	Human, Homo sapiens	152	100.0%
CHUGA-Ft76	SAMN12159721	Francisella tularensis ssp. holarctica CHUGA-Ft76	PRJNA551589	VIYX00000000	B.6	B.49	2017	France	54 - Meurthe et Moselle	Human, Homo sapiens	160	100.0%
CHUGA-Ft77	SAMN12159722	Francisella tularensis ssp. holarctica CHUGA-Ft77	PRJNA551589	VIYW00000000	B.6	B.49	2018	France	85 - Vendée	Human, Homo sapiens	158	100.0%
CHUGA-Ft78	SAMN12159723	Francisella tularensis ssp. holarctica CHUGA-Ft78	PRJNA551589	VIYV00000000	B.6	B.231	2018	France	01 - Ain	Human, Homo sapiens	94	100.0%
CHUGA-Ft79	SAMN12159724	Francisella tularensis ssp. holarctica CHUGA-Ft79	PRJNA551589	VJMD00000000	B.6	B.300	2018	France	85 - Vendée	Human, Homo sapiens	146	100.0%
CHUGA-Ft80	SAMN12159725	Francisella tularensis ssp. holarctica CHUGA-Ft80	PRJNA551589	VIYU00000000	B.6	B.49	2018	France	64 - Pyrénées-atlantiques	Human, Homo sapiens	118	100.0%
CHUGA-Ft82	SAMN12159726	Francisella tularensis ssp. holarctica CHUGA-Ft82	PRJNA551589	VIYT00000000	B.6	B.87	2018	France	85 - Vendée	Human, Homo sapiens	125	100.0%
CHUGA-Ft83	SAMN12159727	Francisella tularensis ssp. holarctica CHUGA-Ft83	PRJNA551589	VIYS00000000	B.6	B.87	2018	France	56 - Morbihan	Human, Homo sapiens	94	100.0%
