# Supplementary material for: Phylogeography and Genetic Diversity of Francisella tularensis subsp. holarctica in France (1947–2018)
Source: Front Microbiol. 2020 Mar 4;11:287. doi: 10.3389/fmicb.2020.00287 (PMC7064806; doi:10.3389/fmicb.2020.00287)
Supplement: TABLE S2 — List of the currently available and newly identified canSNP with the associated Genetic clade, Discrimination order, number of strains identified in the study, first and last year of isolation in the study, reference of the canSNP, reference genome and the state of the canSNP. [file Data_Sheet_2.CSV]

	Discr. Order	Strains	Year (min)	Year (max)	Reference	Reference Genome	CanSNP	Derived	Ancestral
B.4	D1	1	2012	2012	Vogler_2009	OSU18	1350634	A	T
B.6	D1	319	1947	2018	Vogler_2009	OSU18	1471420	T	C
B.12	D1	27	1998	2012	Vogler_2009	OSU18	1607478	A	T
B.44	D2	317	1947	2018	Dwibedi_2016	FSC200	469203	C	T
B.13	D2	24	1998	2012	Vogler_2009	OSU18	1216921	C	T
B.39	D2	4	2009	2009	Karlsson_2013	SCHUS4.2	1705469	A	G
B.228	D3	5	1990	2016	Kevin_2019	FTNF002-00	1872439	A	G
B.45	D3	312	1947	2018	Dwibedi_2016	SCHUS4.2	810993	A	G
B.73	D3	2	2009	2009	Schulze_2016	FSC200	198537	T	C
B.310	D3	2	2009	2009	Kevin_2019	FTNF002-00	164668	T	G
B.46	D4	2	2012	2016	Dwibedi_2016	FSC200	1191222	T	C
B.49	D4	44	1986	2018	Dwibedi_2016	SCHUS4.2	328029	A	G
B.50	D4	65	1986	2016	Dwibedi_2016	SCHUS4.2	1045578	A	C
B.51	D4	2	2012	2013	Dwibedi_2016	FSC200	412149	T	C
B.52	D4	8	1988	2016	Dwibedi_2016	SCHUS4.2	403372	T	C
B.53	D4	5	2007	2014	Dwibedi_2016	FSC200	600619	T	G
B.54	D4	5	2013	2015	Dwibedi_2016	SCHUS4.2	76601	T	C
B.55	D4	17	1988	2017	Dwibedi_2016	SCHUS4.2	849387	C	T
B.87	D4	36	1994	2018	Wittwer2018	OSU18	701708	A	G
B.89	D4	9	1993	2016	Wittwer2018	OSU18	1836061	A	G
B.91	D4	1	2004	2004	Wittwer2018	OSU18	1356642	G	A
B.92	D4	2	1994	1999	Wittwer2018	OSU18	861484	A	G
B.229	D4	3	1990	1997	Kevin_2019	FTNF002-00	1522464	A	G
B.231	D4	4	1998	2018	Kevin_2019	FTNF002-00	1040068	G	T
B.232	D4	2	2008	2018	Kevin_2019	FTNF002-00	386377	T	C
B.233	D4	4	1988	2016	Kevin_2019	FTNF002-00	1169194	G	A
B.234	D4	4	1997	2016	Kevin_2019	FTNF002-00	1193170	T	C
B.237	D4	4	1995	2015	Kevin_2019	FTNF002-00	1570510	T	C
B.238	D4	4	1988	1996	Kevin_2019	FTNF002-00	365566	T	C
B.240	D4	5	1995	2016	Kevin_2019	FTNF002-00	502785	A	G
B.242	D4	7	1998	2015	Kevin_2019	FTNF002-00	1126856	T	C
B.247	D4	7	1989	2014	Kevin_2019	FTNF002-00	590772	A	G
B.250	D4	10	1985	1987	Kevin_2019	FTNF002-00	994303	A	C
B.251	D4	15	1989	2016	Kevin_2019	FTNF002-00	274135	T	C
B.259	D4	3	2002	2006	Kevin_2019	FTNF002-00	961923	T	C
B.260	D4	2	1990	2003	Kevin_2019	FTNF002-00	204495	A	C
B.261	D4	2	1994	1997	Kevin_2019	FTNF002-00	1011881	A	C
B.262	D4	7	1996	2016	Kevin_2019	FTNF002-00	736278	A	G
B.23	D4	3	2008	2009	Svensson_2009	OSU18	174420	T	G
B.311	D4	20	1998	2012	Kevin_2019	FTNF002-00	215331	C	T
B.47	D5	1	2012	2012	Dwibedi_2016	SCHUS4.2	334426	C	T
B.48	D5	2	2007	2016	Dwibedi_2016	SCHUS4.2	45178	A	G
B.59	D5	3	1997	2016	Dwibedi_2016	FSC200	640613	T	C
B.60	D5	15	1986	2016	Dwibedi_2016	SCHUS4.2	366403	A	G
B.61	D5	36	1988	2016	Dwibedi_2016	SCHUS4.2	339130	A	G
B.62	D5	1	2012	2013	Dwibedi_2016	FSC200	505691	T	C
B.230	D5	2	1990	1997	Kevin_2019	FTNF002-00	1392523	T	C
B.235	D5	2	1999	1999	Kevin_2019	FTNF002-00	1780223	A	G
B.236	D5	2	1997	2016	Kevin_2019	FTNF002-00	1654123	T	G
B.239	D5	2	1988	1996	Kevin_2019	FTNF002-00	386229	T	C
B.241	D5	2	2006	2006	Kevin_2019	FTNF002-00	225109	T	C
B.243	D5	5	1998	2014	Kevin_2019	FTNF002-00	677322	T	C
B.246	D5	2	2010	2015	Kevin_2019	FTNF002-00	743343	T	C
B.248	D5	6	1989	2014	Kevin_2019	FTNF002-00	214618	A	G
B.252	D5	6	2002	2016	Kevin_2019	FTNF002-00	195840	T	C
B.256	D5	5	1998	2014	Kevin_2019	FTNF002-00	791122	T	G
B.258	D5	2	2015	2015	Kevin_2019	FTNF002-00	745533	A	G
B.263	D5	7	1988	2014	Kevin_2019	FTNF002-00	680902	T	C
B.266	D5	5	1988	2017	Kevin_2019	FTNF002-00	356285	A	G
B.268	D5	5	1996	2015	Kevin_2019	FTNF002-00	1309826	C	T
B.271	D5	4	2008	2017	Kevin_2019	FTNF002-00	1659163	A	G
B.272	D5	2	2003	2003	Kevin_2019	FTNF002-00	540903	C	T
B.273	D5	2	2005	2010	Kevin_2019	FTNF002-00	354476	A	G
B.289	D5	4	1998	2015	Kevin_2019	FTNF002-00	1722589	A	G
B.290	D5	6	1988	2008	Kevin_2019	FTNF002-00	1130906	T	C
B.293	D5	3	2014	2015	Kevin_2019	FTNF002-00	1727665	G	A
B.295	D5	2	2013	2014	Kevin_2019	FTNF002-00	830299	A	C
B.296	D5	3	1988	2009	Kevin_2019	FTNF002-00	505747	A	G
B.298	D5	2	2014	2015	Kevin_2019	FTNF002-00	11971	A	G
B.299	D5	3	1999	2018	Kevin_2019	FTNF002-00	1256879	A	G
B.300	D5	3	2005	2018	Kevin_2019	FTNF002-00	163558	T	G
B.301	D5	3	2002	2014	Kevin_2019	FTNF002-00	722542	T	C
B.302	D5	2	2003	2010	Kevin_2019	FTNF002-00	1506391	T	C
B.303	D5	2	1999	2011	Kevin_2019	FTNF002-00	977312	T	G
B.304	D5	2	2010	2018	Kevin_2019	FTNF002-00	1215368	C	T
B.305	D5	3	1993	2016	Kevin_2019	FTNF002-00	278888	T	C
B.307	D5	3	2003	2016	Kevin_2019	FTNF002-00	946929	T	G
B.309	D5	2	1996	2000	Kevin_2019	FTNF002-00	606973	T	G
B.21	D5	4	2005	2009	Svensson_2009	OSU18	931601	T	C
B.312	D5	16	1998	2012	Kevin_2019	FTNF002-00	207530	T	C
B.56	D6	2	2007	2016	Dwibedi_2016	SCHUS4.2	1129504	T	C
B.63	D6	1	2016	2016	Dwibedi_2016	SCHUS4.2	959431	A	G
B.244	D6	2	1999	1999	Kevin_2019	FTNF002-00	747644	T	C
B.245	D6	2	2014	2014	Kevin_2019	FTNF002-00	139506	T	A
B.249	D6	2	1998	2014	Kevin_2019	FTNF002-00	858291	A	G
B.253	D6	3	2002	2016	Kevin_2019	FTNF002-00	1608828	T	C
B.255	D6	3	2005	2016	Kevin_2019	FTNF002-00	387266	T	C
B.257	D6	2	2005	2008	Kevin_2019	FTNF002-00	1760010	T	C
B.264	D6	6	1993	2014	Kevin_2019	FTNF002-00	1202960	A	G
B.267	D6	2	1988	1988	Kevin_2019	FTNF002-00	1637687	T	C
B.269	D6	3	2012	2015	Kevin_2019	FTNF002-00	746692	A	G
B.274	D6	2	1989	2010	Kevin_2019	FTNF002-00	543628	A	G
B.275	D6	2	2013	2013	Kevin_2019	FTNF002-00	1623136	A	G
B.276	D6	3	1999	2016	Kevin_2019	FTNF002-00	618444	T	C
B.278	D6	2	1997	2006	Kevin_2019	FTNF002-00	548413	T	C
B.279	D6	3	1995	2012	Kevin_2019	FTNF002-00	534802	A	G
B.280	D6	2	2000	2003	Kevin_2019	FTNF002-00	1821176	T	C
B.281	D6	3	2012	2012	Kevin_2019	FTNF002-00	781827	A	C
B.282	D6	2	2004	2012	Kevin_2019	FTNF002-00	588433	A	G
B.283	D6	4	2008	2013	Kevin_2019	FTNF002-00	814941	A	G
B.284	D6	2	2012	2012	Kevin_2019	FTNF002-00	1169140	A	G
B.285	D6	10	1989	2016	Kevin_2019	FTNF002-00	368912	T	G
B.291	D6	3	2008	2008	Kevin_2019	FTNF002-00	238894	T	C
B.292	D6	2	2008	2008	Kevin_2019	FTNF002-00	931807	A	C
B.294	D6	2	2014	2014	Kevin_2019	FTNF002-00	1166444	A	G
B.297	D6	2	2008	2009	Kevin_2019	FTNF002-00	131897	T	C
B.306	D6	2	2003	2006	Kevin_2019	FTNF002-00	1789988	T	C
B.308	D6	2	2016	2016	Kevin_2019	FTNF002-00	389170	T	C
B.22	D6	2	2005	2009	Svensson_2009	OSU18	1048485	T	C
B.33	D6	11	2000	2012	Gyuranecz_2012	OSU18	1716081	A	G
B.313	D6	2	2009	2009	Kevin_2019	FTNF002-00	1128431	A	C
B.254	D7	2	2015	2016	Kevin_2019	FTNF002-00	892262	T	C
B.265	D7	2	2012	2012	Kevin_2019	FTNF002-00	864468	A	C
B.270	D7	2	2012	2012	Kevin_2019	FTNF002-00	1810029	A	G
B.277	D7	2	1999	2016	Kevin_2019	FTNF002-00	876368	A	G
B.286	D7	3	1989	1999	Kevin_2019	FTNF002-00	1485096	T	G
B.287	D7	6	2008	2012	Kevin_2019	FTNF002-00	1457583	C	T
B.34	D7	7	2000	2012	Gyuranecz_2012	OSU18	1306199	T	C
B.80	D7	2	2000	2012	Busch_2016	FSC200	769711	T	C
B.314	D7	2	1998	2005	Kevin_2019	FTNF002-00	282687	A	C
B.288	D8	3	2008	2008	Kevin_2019	FTNF002-00	191195	T	G
