# Supplementary material for: Phylogeography and Genetic Diversity of Francisella tularensis subsp. holarctica in France (1947–2018)
Source: Front Microbiol. 2020 Mar 4;11:287. doi: 10.3389/fmicb.2020.00287 (PMC7064806; doi:10.3389/fmicb.2020.00287)
Supplement: TABLE S3 — CanSNPs associated with available genomes on https://www.ncbi.nlm.nih.gov/genome/genomes/511. [file Data_Sheet_3.CSV]

Accession_genome_name	Clade
ABAZ01000480.1_Francisella_tularensis_subsp._holarctica_URFT1_contig00480,_whole_genome_shotgun_sequence	B.45
AJ749949.2_Francisella_tularensis_subsp._tularensis_SCHU_S4_complete_genome	A.I.13
AM233362.1_Francisella_tularensis_subsp._holarctica_LVS_complete_genome	B.77
AM286280.1_Francisella_tularensis_subsp._tularensis_strain_FSC_198_complete_genome	A.I.13
AMPP01000001.1_Francisella_tularensis_subsp._tularensis_70001275_contig00001,_whole_genome_shotgun_sequence	A.II.1
AMPU01000001.1_Francisella_tularensis_subsp._tularensis_AS_713_contig00001,_whole_genome_shotgun_sequence	A.II.1
AMPV01000001.1_Francisella_tularensis_subsp._tularensis_831_contig00001,_whole_genome_shotgun_sequence	A.II.1
AMPW01000001.1_Francisella_tularensis_subsp._tularensis_80700075_contig00001,_whole_genome_shotgun_sequence	A.I.12
AMPX01000001.1_Francisella_tularensis_subsp._tularensis_80700103_contig00001,_whole_genome_shotgun_sequence	A.II.2
AMPY01000001.1_Francisella_tularensis_subsp._tularensis_70102010_contig00001,_whole_genome_shotgun_sequence	A.II.6
AOUD01000001.1_Francisella_tularensis_subsp._tularensis_3571_Contig01,_whole_genome_shotgun_sequence	A.II.6
APKV01000001.1_Francisella_tularensis_subsp._tularensis_80700069_Contig01,_whole_genome_shotgun_sequence	A.I.12
APKW01000001.1_Francisella_tularensis_subsp._tularensis_79201237_Contig01,_whole_genome_shotgun_sequence	A.I.12
APKX01000001.1_Francisella_tularensis_subsp._tularensis_80700075_contig01,_whole_genome_shotgun_sequence	A.I.12
APKY01000001.1_Francisella_tularensis_subsp._tularensis_1378_Contig01,_whole_genome_shotgun_sequence	A.I.12
AUXB01000001.1_Francisella_tularensis_99A-2628_ctg7180000000008,_whole_genome_shotgun_sequence	B.4
BK006741.1_TPA_asm:_Francisella_tularensis_subsp._holarctica_OSU18,_complete_genome	B.4
CP000437.1_Francisella_tularensis_subsp._holarctica_OSU18,_complete_genome	B.4
CP000439.1_Francisella_tularensis_subsp._novicida_U112,_complete_genome	T/N.1
CP000608.1_Francisella_tularensis_subsp._tularensis_WY96-3418,_complete_genome	A.II.6
CP000803.1_Francisella_tularensis_subsp._holarctica_FTNF002-00,_complete_genome	B.269
CP000915.1_Francisella_tularensis_subsp._mediasiatica_FSC147,_complete_genome	M.1
CP001633.1_Francisella_tularensis_subsp._tularensis_NE061598,_complete_genome	A.I.14
CP002557.1_Francisella_cf._novicida_Fx1,_complete_genome	T/N.1
CP002558.1_Francisella_cf._novicida_3523,_complete_genome	T/N.1
CP003048.2_Francisella_tularensis_subsp._tularensis_TIGB03_chromosome,_complete_genome	A.I.5
CP003049.2_Francisella_tularensis_subsp._tularensis_TI0902_chromosome,_complete_genome	A.I.5
CP003862.1_Francisella_tularensis_subsp._holarctica_FSC200,_complete_genome	B.26
CP003932.1_Francisella_tularensis_subsp._holarctica_F92,_complete_genome	B.58
CP007148.1_Francisella_tularensis_subsp._holarctica_PHIT-FT049,_complete_genome	B.16
CP009353.1_Francisella_tularensis_subsp._novicida_F6168,_complete_genome	T/N.1
CP009607.1_Francisella_tularensis_subsp._novicida_D9876,_complete_genome	T/N.1
CP009633.1_Francisella_tularensis_subsp._novicida_U112,_complete_genome	T/N.1
CP009653.1_Francisella_tularensis_subsp._novicida_strain_AL97-2214,_complete_genome	T/N.1
CP009682.1_Francisella_tularensis_subsp._novicida_strain_AZ06-7470,_complete_genome	T/N.1
CP009693.1_Francisella_tularensis_subsp._holarctica_strain_FTT_1,_complete_genome	B.4
CP009694.1_Francisella_tularensis_subsp._holarctica_LVS,_complete_genome	B.77
CP009753.1_Francisella_tularensis_subsp._tularensis_WY-00W4114,_complete_genome	A.II.6
CP010103.1_Francisella_tularensis_subsp._novicida_strain_DPG_3A-IS,_complete_genome	T/N.1
CP010115.1_Francisella_tularensis_subsp._tularensis_strain_NIH_B-38,_complete_genome	A.II.2
CP010287.1_Francisella_tularensis_subsp._tularensis_strain_Scherm_genome	A.I.13
CP010288.1_Francisella_tularensis_subsp._holarctica_strain_VT68,_complete_genome	B.4
CP010289.1_Francisella_tularensis_subsp._holarctica_strain_425,_complete_genome	B.8
CP010290.1_Francisella_tularensis_subsp._tularensis_SCHU_S4,_complete_genome	A.I.13
CP010446.2_Francisella_tularensis_subsp._tularensis_str._SCHU_S4_substr._NR-28534,_complete_genome	A.I.13
CP011488-OR96-0246	B.9
CP012037.1_Francisella_tularensis_subsp._tularensis_strain_WY96,_complete_genome	A.II.6
CP012092.1_Francisella_tularensis_strain_T01_genome	B.16
CP012372.1_Francisella_tularensis_subsp._tularensis_MA00-2987,_complete_genome	A.I.3
CP013853.1_Francisella_tularensis_strain_Schu4_F._tul_Mut-127_genome	T/N.1
CP016635.1_Francisella_tularensis_subsp._novicida_PA10-7858_chromosome,_complete_genome	T/N.1
CP017153.1_Francisella_tularensis_subsp._tularensis_strain_NR-21734,_complete_genome	A.I.13
CP017154.1_Francisella_tularensis_subsp._tularensis_strain_NR-21736,_complete_genome	A.I.13
CP017155.1_Francisella_tularensis_subsp._tularensis_strain_NR-21737,_complete_genome	A.I.13
CP021490.1_Francisella_tularensis_subsp._novicida_strain_TCH2015_chromosome,_complete_genome	T/N.1
CP024807.1_Francisella_tularensis_subsp._holarctica_strain_Fth-Must_chromosome	B.34
CP025778.1_Francisella_tularensis_strain_12T0050_FLI_chromosome,_complete_genome	B.51
CP034466.1_Francisella_tularensis_strain_FDAARGOS_599_chromosome,_complete_genome	B.4
CP034467.1_Francisella_tularensis_strain_FDAARGOS_598_chromosome,_complete_genome	B.4
CP034468.1_Francisella_tularensis_strain_FDAARGOS_595_chromosome,_complete_genome	B.9
CZDG02000328.1_Francisella_tularensis_subsp._holarctica_strain_11-935-13S_genome_assembly,_contig:_NODE_328_length_78_cov_18_ID_16178,_whole_genome_shotgun_sequence	B.53
CZDH02000274.1_Francisella_tularensis_subsp._holarctica_strain_11-930-9S_genome_assembly,_contig:_NODE_274_length_78_cov_11_ID_15726,_whole_genome_shotgun_sequence	B.265
CZDI02000229.1_Francisella_tularensis_subsp._holarctica_strain_11-789-5S_genome_assembly,_contig:_NODE_229_length_129_cov_942.154_ID_15908,_whole_genome_shotgun_sequence	B.53
DS229058.1_Francisella_tularensis_subsp._holarctica_257_supercont1.21_genomic_scaffold,_whole_genome_shotgun_sequence	B.25
DS264123.1_Francisella_tularensis_subsp._tularensis_FSC033_supercont1.8_genomic_scaffold,_whole_genome_shotgun_sequence	A.I.3
DS264591.1_Francisella_tularensis_subsp._novicida_GA99-3548_supercont1.5_genomic_scaffold,_whole_genome_shotgun_sequence	T/N.1
DS264132.1_Francisella_tularensis_subsp._novicida_GA99-3549_supercont1.9_genomic_scaffold,_whole_genome_shotgun_sequence	T/N.1
DS264141.1_Francisella_tularensis_subsp._holarctica_FSC022_supercont1.9_genomic_scaffold,_whole_genome_shotgun_sequence	B.16
DS989821.1_Francisella_tularensis_subsp._novicida_FTE_FTE_scaffold4_genomic_scaffold,_whole_genome_shotgun_sequence	T/N.1
DS990228.1_Francisella_tularensis_subsp._tularensis_MA00-2987_supercont1.19_genomic_scaffold,_whole_genome_shotgun_sequence	A.I.3
DS995367.1_Francisella_novicida_FTG_FTG_scaffold5_genomic_scaffold,_whole_genome_shotgun_sequence	T/N.1
JGVV01000001.1_Francisella_tularensis_subsp._holarctica_BD11-00177_contig-3000001,_whole_genome_shotgun_sequence	B.251
JIDR01000001.1_Francisella_tularensis_subsp._tularensis_str._SCHU_S4_substr._FTS-634_635_strain_Schu_S4_admTV-supercont1.1	A.I.13
JIDW01000001.1_Francisella_tularensis_subsp._tularensis_str._SCHU_S4_substr._NR-28534_strain_Schu_S4_admOA-supercont1.1,_whole_genome_shotgun_sequence	A.I.13
JPMJ01000001.1_Francisella_tularensis_strain_NO-4_2011_FSC1010.0	B.7
JPMK01000001.1_Francisella_tularensis_strain_NO-6_2011_FSC1012.0	B.7
JPML01000001.1_Francisella_tularensis_strain_NO-7_2011_FSC1013.0	B.23
JPMM01000001.1_Francisella_tularensis_strain_NO-2_2011_FSC1008.0	B.22
JPMN01000001.1_Francisella_tularensis_strain_NO-12_2011_FSC1018.0	B.73
JPMO01000001.1_Francisella_tularensis_strain_NO-13_2011_FSC1019.0	B.7
JPMP01000001.1_Francisella_tularensis_strain_NO-15_2011_FSC1021.0	B.4
JPMQ01000001.1_Francisella_tularensis_strain_NO-16_2011_FSC1022.0	B.7
JPMR01000001.1_Francisella_tularensis_strain_NO-17_2011_FSC1023.0	B.23
JPMS01000001.1_Francisella_tularensis_strain_NO-18_2011_FSC1024.0	B.23
JPMT01000001.1_Francisella_tularensis_strain_FDC201_FDC201,_whole_genome_shotgun_sequence	B.68
JPMU01000001.1_Francisella_tularensis_strain_FDC203_FDC203.fa_10,_whole_genome_shotgun_sequence	B.68
JPPD01000001.1_Francisella_tularensis_strain_NO-1_2011_FSC1007.0	B.7
JPPE01000001.1_Francisella_tularensis_strain_NO-3_2011_FSC1009.0	B.7
JPPF01000001.1_Francisella_tularensis_strain_NO-5_2011_FSC1011.0	B.35
JPPG01000001.1_Francisella_tularensis_strain_NO-8_2011_FSC1014.0	B.22
JPPH01000001.1_Francisella_tularensis_strain_NO-10_2011_FSC1016.0	B.7
JPPI01000001.1_Francisella_tularensis_strain_NO-9_2011_FSC1015.0	B.7
JPPJ01000001.1_Francisella_tularensis_strain_NO-11_2011_FSC1017.0	B.7
JPPK01000001.1_Francisella_tularensis_strain_NO-14_2011_FSC1020.0	B.7
JPPL01000001.1_Francisella_tularensis_strain_FDC200_FDC200,_whole_genome_shotgun_sequence	B.68
JPPM01000047.1_Francisella_tularensis_strain_FDC202_FDC202.fa_100,_whole_genome_shotgun_sequence	B.68
JPSV01000004.1_Francisella_tularensis_strain_FDC204_FDC204.fa_10,_whole_genome_shotgun_sequence	B.67
JPSW01000001.1_Francisella_tularensis_strain_FDC205_FDC205,_whole_genome_shotgun_sequence	B.67
JUJU01000001.1_Francisella_tularensis_subsp._holarctica_strain_JAP_CH66.Contig94,_whole_genome_shotgun_sequence	B.16
JUJV01000001.1_Francisella_tularensis_subsp._holarctica_strain_R13-38_Tul3_35_single_contig_1,_whole_genome_shotgun_sequence	B.7
KK211923.1_Francisella_tularensis_subsp._tularensis_str._SCHU_S4_substr._FSC043_strain_Schu_S4_genomic_scaffold_admTO-supercont1.1,_whole_genome_shotgun_sequence	A.I.13
KK211925.1_Francisella_tularensis_subsp._tularensis_str._SCHU_S4_substr._SL_strain_Schu_S4_genomic_scaffold_admOG-supercont1.1,_whole_genome_shotgun_sequence	A.I.13
KK211927.1_Francisella_tularensis_subsp._tularensis_str._SCHU_S4_substr._NR-643_strain_Schu_S4_genomic_scaffold_admQB-supercont1.1,_whole_genome_shotgun_sequence	A.I.13
KK211929.1_Francisella_tularensis_subsp._tularensis_str._SCHU_S4_substr._NR-10492_strain_Schu_S4_genomic_scaffold_admTm-supercont1.1,_whole_genome_shotgun_sequence	A.I.13
KN046796.1_Francisella_tularensis_strain_FAC_genomic_scaffold_scaffold1,_whole_genome_shotgun_sequence	A.I.14
KN046802.1_Francisella_tularensis_strain_FTZ_genomic_scaffold_scaffold1,_whole_genome_shotgun_sequence	A.I.11
KN046806.1_Francisella_tularensis_strain_FTV_genomic_scaffold_scaffold1,_whole_genome_shotgun_sequence	A.I.11
KN046810.1_Francisella_tularensis_strain_FAE_genomic_scaffold_scaffold1,_whole_genome_shotgun_sequence	A.I.11
KN046811.1_Francisella_tularensis_subsp._novicida_strain_FAI_genomic_scaffold_scaffold1,_whole_genome_shotgun_sequence	T/N.1
KN046815.1_Francisella_tularensis_strain_Larsen_genomic_scaffold_scaffold1,_whole_genome_shotgun_sequence	A.II.2
KN046816.1_Francisella_tularensis_strain_FTX_genomic_scaffold_scaffold1,_whole_genome_shotgun_sequence	A.I.11
KN046817.1_Francisella_tularensis_strain_FTU_genomic_scaffold_scaffold1,_whole_genome_shotgun_sequence	A.I.11
LVKW01000001.1_Francisella_tularensis_strain_RUSS_contig_1,_whole_genome_shotgun_sequence	B.313
LVKX01000001.1_Francisella_tularensis_strain_503_contig_1,_whole_genome_shotgun_sequence	B.25
LVKY01000001.1_Francisella_tularensis_strain_OHARA_contig_1,_whole_genome_shotgun_sequence	B.16
LVKZ01000001.1_Francisella_tularensis_strain_MAX_contig_1,_whole_genome_shotgun_sequence	B.24
LVYJ02000001.1_Francisella_tularensis_strain_15NIIEG_contig00001,_whole_genome_shotgun_sequence	B.77
MQVC01000100.1_Francisella_tularensis_subsp._holarctica_strain_FT-32_NODE_100_length_320_cov_16758.4_ID_10859,_whole_genome_shotgun_sequence	B.260
MQVD01000100.1_Francisella_tularensis_subsp._holarctica_strain_FT9C-G7_NODE_100_length_335_cov_17602.3_ID_11586,_whole_genome_shotgun_sequence	B.59
MQVE01000010.1_Francisella_tularensis_subsp._holarctica_strain_FT16C-B1_NODE_10_length_40078_cov_767.644_ID_25761,_whole_genome_shotgun_sequence	B.62
MQVF01000100.1_Francisella_tularensis_subsp._holarctica_strain_FT8C-4F_NODE_100_length_335_cov_13988.4_ID_11428,_whole_genome_shotgun_sequence	B.59
MRAZ01000001.1_Francisella_tularensis_subsp._holarctica_strain_FDC407_FDC407_1,_whole_genome_shotgun_sequence	B.74
MRBA01000001.1_Francisella_tularensis_subsp._holarctica_strain_FDC408_FDC408_1,_whole_genome_shotgun_sequence	B.75
MRBB01000001.1_Francisella_tularensis_subsp._holarctica_strain_FDC409_FDC409_1,_whole_genome_shotgun_sequence	B.71
MRBT01000001.1_Francisella_tularensis_subsp._holarctica_FSC022_FSC022_1,_whole_genome_shotgun_sequence	B.16
MRJM01000001.1_Francisella_tularensis_subsp._holarctica_strain_FSC599_FSC599_1,_whole_genome_shotgun_sequence	B.47
MRJN01000001.1_Francisella_tularensis_subsp._holarctica_strain_FSC555_FSC555_1,_whole_genome_shotgun_sequence	B.63
MRJO01000001.1_Francisella_tularensis_subsp._holarctica_strain_FSC456_FSC456_1,_whole_genome_shotgun_sequence	B.61
MRJP01000001.1_Francisella_tularensis_subsp._holarctica_strain_FSC455_FSC455_1,_whole_genome_shotgun_sequence	B.49
MRJQ01000001.1_Francisella_tularensis_subsp._holarctica_strain_FSC247_FSC247_1,_whole_genome_shotgun_sequence	B.45
MRJR01000001.1_Francisella_tularensis_subsp._holarctica_strain_FSC031_FSC031_1,_whole_genome_shotgun_sequence	B.64
MRJS01000001.1_Francisella_tularensis_subsp._holarctica_strain_FSC029_FSC029_1,_whole_genome_shotgun_sequence	B.60
MRJT01000001.1_Francisella_tularensis_subsp._holarctica_strain_FSC028_FSC028_1,_whole_genome_shotgun_sequence	B.251
MRJU01000001.1_Francisella_tularensis_subsp._holarctica_strain_FSC027_FSC027_1,_whole_genome_shotgun_sequence	B.55
MRJV01000001.1_Francisella_tularensis_subsp._holarctica_strain_FSC026_FSC026_1,_whole_genome_shotgun_sequence	B.55
MRJW01000001.1_Francisella_tularensis_subsp._holarctica_strain_FDC434_FDC434_1,_whole_genome_shotgun_sequence	B.56
MRJX01000001.1_Francisella_tularensis_subsp._holarctica_strain_FDC433_FDC433_1,_whole_genome_shotgun_sequence	B.291
MRJY01000001.1_Francisella_tularensis_subsp._holarctica_strain_FDC432_FDC432_1,_whole_genome_shotgun_sequence	B.56
MRJZ01000001.1_Francisella_tularensis_subsp._holarctica_strain_FDC431_FDC431_1,_whole_genome_shotgun_sequence	B.62
MRKA01000001.1_Francisella_tularensis_subsp._holarctica_strain_FDC430_FDC430_1,_whole_genome_shotgun_sequence	B.57
MRKB01000001.1_Francisella_tularensis_subsp._holarctica_strain_FDC429_FDC429_1,_whole_genome_shotgun_sequence	B.56
MRKC01000001.1_Francisella_tularensis_subsp._holarctica_strain_FDC428_FDC428_1,_whole_genome_shotgun_sequence	B.56
MRKD01000001.1_Francisella_tularensis_subsp._holarctica_strain_FDC427_FDC427_1,_whole_genome_shotgun_sequence	B.56
MRKE01000001.1_Francisella_tularensis_subsp._holarctica_strain_FDC426_FDC426_1,_whole_genome_shotgun_sequence	B.57
MRKF01000001.1_Francisella_tularensis_subsp._holarctica_strain_FDC425_FDC425_1,_whole_genome_shotgun_sequence	B.56
MRKG01000001.1_Francisella_tularensis_subsp._holarctica_strain_FDC424_FDC424_1,_whole_genome_shotgun_sequence	B.61
MRKH01000001.1_Francisella_tularensis_subsp._holarctica_strain_FDC423_FDC423_1,_whole_genome_shotgun_sequence	B.48
MRKI01000001.1_Francisella_tularensis_subsp._holarctica_strain_FDC422_FDC422_1,_whole_genome_shotgun_sequence	B.291
MRKK01000001.1_Francisella_tularensis_subsp._holarctica_strain_FDC420_FDC420_1,_whole_genome_shotgun_sequence	B.48
MRKL01000001.1_Francisella_tularensis_subsp._holarctica_strain_FDC419_FDC419_1,_whole_genome_shotgun_sequence	B.49
MRKM01000001.1_Francisella_tularensis_subsp._holarctica_strain_FDC418_FDC418_1,_whole_genome_shotgun_sequence	B.291
MRKN01000001.1_Francisella_tularensis_subsp._holarctica_strain_FDC417_FDC417_1,_whole_genome_shotgun_sequence	B.264
MRKO01000001.1_Francisella_tularensis_subsp._holarctica_strain_FDC416_FDC416_1,_whole_genome_shotgun_sequence	B.61
MRKP01000001.1_Francisella_tularensis_subsp._holarctica_strain_FDC415_FDC415_1,_whole_genome_shotgun_sequence	B.45
MRKQ01000001.1_Francisella_tularensis_subsp._holarctica_strain_FDC413_FDC413_1,_whole_genome_shotgun_sequence	B.48
MRKR01000001.1_Francisella_tularensis_subsp._holarctica_strain_FDC412_FDC412_1,_whole_genome_shotgun_sequence	B.287
MRKS01000001.1_Francisella_tularensis_subsp._holarctica_strain_FDC411_FDC411_1,_whole_genome_shotgun_sequence	B.291
MRKT01000001.1_Francisella_tularensis_subsp._holarctica_strain_FDC338_FDC338_1,_whole_genome_shotgun_sequence	B.53
MRKU01000001.1_Francisella_tularensis_subsp._holarctica_strain_FDC310_FDC310_1,_whole_genome_shotgun_sequence	B.86
MRKV01000001.1_Francisella_tularensis_subsp._holarctica_strain_FDC306_FDC306_1,_whole_genome_shotgun_sequence	B.90
MRKW01000001.1_Francisella_tularensis_subsp._holarctica_strain_FDC305_FDC305_1,_whole_genome_shotgun_sequence	B.53
MRKX01000001.1_Francisella_tularensis_subsp._holarctica_strain_FDC304_FDC304_1,_whole_genome_shotgun_sequence	B.46
MRKY01000001.1_Francisella_tularensis_subsp._holarctica_strain_FDC300_FDC300_1,_whole_genome_shotgun_sequence	B.51
MRKZ01000001.1_Francisella_tularensis_subsp._holarctica_strain_FDC113_FDC113_1,_whole_genome_shotgun_sequence	B.295
MRLA01000001.1_Francisella_tularensis_subsp._holarctica_strain_FDC099_FDC099_1,_whole_genome_shotgun_sequence	B.54
MRLB01000001.1_Francisella_tularensis_subsp._holarctica_strain_FDC095_FDC095_1,_whole_genome_shotgun_sequence	B.49
MRLC01000001.1_Francisella_tularensis_subsp._holarctica_strain_F0784_F0784_1,_whole_genome_shotgun_sequence	B.45
MRLD01000001.1_Francisella_tularensis_subsp._holarctica_strain_F0783_F0783_1,_whole_genome_shotgun_sequence	B.291
MRLE01000001.1_Francisella_tularensis_subsp._holarctica_strain_F0781_F0781_1,_whole_genome_shotgun_sequence	B.61
MRLF01000001.1_Francisella_tularensis_subsp._holarctica_strain_F0777_F0777_1,_whole_genome_shotgun_sequence	B.58
MRLG01000001.1_Francisella_tularensis_subsp._holarctica_strain_F0775_F0775_1,_whole_genome_shotgun_sequence	B.87
MRLH01000001.1_Francisella_tularensis_subsp._holarctica_strain_F0732_F0732_1,_whole_genome_shotgun_sequence	B.64
MRLI01000001.1_Francisella_tularensis_subsp._holarctica_strain_F0624_F0624_1,_whole_genome_shotgun_sequence	B.63
MRLJ01000001.1_Francisella_tularensis_subsp._holarctica_strain_F0608_F0608_1,_whole_genome_shotgun_sequence	B.49
MRLK01000001.1_Francisella_tularensis_subsp._holarctica_strain_F0295_F0295_1,_whole_genome_shotgun_sequence	B.60
MRZT01000001.1_Francisella_tularensis_subsp._holarctica_strain_08T0073_08T00737_contig_001,_whole_genome_shotgun_sequence	B.80
NBTB02000001.1_Francisella_tularensis_strain_FDAARGOS_247_unitig_0_quiver_pilon,_whole_genome_shotgun_sequence	A.I.13
PJZW01000096.1_Francisella_tularensis_subsp._holarctica_strain_B.62_NODE_106_length_746_cov_264.78,_whole_genome_shotgun_sequence	B.62
PJZX01000097.1_Francisella_tularensis_subsp._holarctica_strain_B.89_NODE_101_length_506_cov_6611.13,_whole_genome_shotgun_sequence	B.90
PKAP01000010.1_Francisella_tularensis_subsp._holarctica_strain_B.87_NODE_10_length_37499_cov_2799.1_ID_1635,_whole_genome_shotgun_sequence	B.88
PJZY01000098.1_Francisella_tularensis_subsp._holarctica_strain_B.45_NODE_105_length_588_cov_2165.89_ID_14796,_whole_genome_shotgun_sequence	B.45
PJZZ01000097.1_Francisella_tularensis_subsp._holarctica_strain_B.33_NODE_102_length_746_cov_2042.07_ID_13874,_whole_genome_shotgun_sequence	B.34
PKAA01000097.1_Francisella_tularensis_subsp._holarctica_strain_B.91_NODE_100_length_746_cov_1733.96_ID_14094,_whole_genome_shotgun_sequence	B.45
PKAB01000097.1_Francisella_tularensis_subsp._holarctica_strain_B.85_NODE_100_length_746_cov_1838.46_ID_13856,_whole_genome_shotgun_sequence	B.86
PKAC01000097.1_Francisella_tularensis_subsp._holarctica_strain_B.45_NODE_103_length_746_cov_1812.37_ID_15321,_whole_genome_shotgun_sequence	B.45
PKAD01000098.1_Francisella_tularensis_subsp._holarctica_strain_B.33_NODE_101_length_746_cov_2145.55_ID_14635,_whole_genome_shotgun_sequence	B.33
PKAE01000098.1_Francisella_tularensis_subsp._holarctica_strain_B.33_NODE_101_length_1098_cov_877.695_ID_22997,_whole_genome_shotgun_sequence	B.34
PKAF01000097.1_Francisella_tularensis_subsp._holarctica_strain_B.90_NODE_101_length_746_cov_1765.57_ID_14171,_whole_genome_shotgun_sequence	B.91
PKAG01000080.1_Francisella_tularensis_subsp._holarctica_strain_B.85_NODE_100_length_5031_cov_5394.83_ID_82700,_whole_genome_shotgun_sequence	B.86
PKAH01000097.1_Francisella_tularensis_subsp._holarctica_strain_B.61_NODE_101_length_746_cov_2218.79_ID_14560,_whole_genome_shotgun_sequence	B.279
PKAI01000097.1_Francisella_tularensis_subsp._holarctica_strain_B.90_NODE_100_length_746_cov_2090.08_ID_14189,_whole_genome_shotgun_sequence	B.91
PKAJ01000098.1_Francisella_tularensis_subsp._holarctica_strain_B.53_NODE_101_length_746_cov_1921.19_ID_12920,_whole_genome_shotgun_sequence	B.53
PKAK01000098.1_Francisella_tularensis_subsp._holarctica_strain_B.45_NODE_100_length_746_cov_2008.94_ID_14042,_whole_genome_shotgun_sequence	B.55
PKAL01000096.1_Francisella_tularensis_subsp._holarctica_strain_B.87_NODE_101_length_977_cov_3414.33_ID_16727,_whole_genome_shotgun_sequence	B.88
PKAM01000097.1_Francisella_tularensis_subsp._holarctica_strain_B.61_NODE_105_length_506_cov_7905.23,_whole_genome_shotgun_sequence	B.284
PKAN01000097.1_Francisella_tularensis_subsp._holarctica_strain_B.61_NODE_104_length_506_cov_11978.7,_whole_genome_shotgun_sequence	B.284
PKAO01000010.1_Francisella_tularensis_subsp._holarctica_strain_B.61_NODE_10_length_37084_cov_127.945,_whole_genome_shotgun_sequence	B.284
PKAQ01000010.1_Francisella_tularensis_subsp._holarctica_strain_B.49_NODE_10_length_37499_cov_1873.83_ID_1511,_whole_genome_shotgun_sequence	B.49
PKAR01000010.1_Francisella_tularensis_subsp._holarctica_strain_B.91_NODE_10_length_37498_cov_1867.17_ID_1529,_whole_genome_shotgun_sequence	B.92
PKAS01000010.1_Francisella_tularensis_subsp._holarctica_strain_B.53_NODE_10_length_37613_cov_2319.48_ID_1579,_whole_genome_shotgun_sequence	B.53
PKAT01000010.1_Francisella_tularensis_subsp._holarctica_strain_B.62_NODE_10_length_37205_cov_626.388_ID_1257,_whole_genome_shotgun_sequence	B.62
PKAU01000010.1_Francisella_tularensis_subsp._holarctica_strain_B.59_NODE_10_length_36940_cov_537.671_ID_1329,_whole_genome_shotgun_sequence	B.59
PKAV01000100.1_Francisella_tularensis_subsp._holarctica_strain_B.62_NODE_100_length_557_cov_30871.7_ID_11536,_whole_genome_shotgun_sequence	B.62
PKAW01000010.1_Francisella_tularensis_subsp._holarctica_strain_B.59_NODE_10_length_37291_cov_586.235_ID_1281,_whole_genome_shotgun_sequence	B.59
PKAX01000010.1_Francisella_tularensis_subsp._holarctica_strain_B.45_NODE_10_length_36940_cov_571.57_ID_1309,_whole_genome_shotgun_sequence	B.45
PKAY01000010.1_Francisella_tularensis_subsp._holarctica_strain_B.62_NODE_10_length_37205_cov_823.79_ID_1275,_whole_genome_shotgun_sequence	B.62
PKAZ01000010.1_Francisella_tularensis_subsp._holarctica_strain_B.62_NODE_10_length_37205_cov_480.329_ID_1235,_whole_genome_shotgun_sequence	B.62
PKBA01000010.1_Francisella_tularensis_subsp._holarctica_strain_B.62_NODE_10_length_37205_cov_501.534_ID_1241,_whole_genome_shotgun_sequence	B.62
PKBB01000010.1_Francisella_tularensis_subsp._holarctica_strain_B.53_NODE_10_length_37499_cov_3125.88_ID_1499,_whole_genome_shotgun_sequence	B.53
PKBC01000010.1_Francisella_tularensis_subsp._holarctica_strain_B.89_NODE_10_length_37499_cov_2064.4_ID_1509,_whole_genome_shotgun_sequence	B.90
PKBD01000098.1_Francisella_tularensis_subsp._holarctica_strain_B.33_NODE_102_length_907_cov_785.054_ID_14468,_whole_genome_shotgun_sequence	B.34
PKBE01000098.1_Francisella_tularensis_subsp._holarctica_strain_B.88_NODE_105_length_746_cov_696.185_ID_13938,_whole_genome_shotgun_sequence	B.305
PKBF01000097.1_Francisella_tularensis_subsp._holarctica_strain_B.33_NODE_101_length_1156_cov_3143.25_ID_14791,_whole_genome_shotgun_sequence	B.33
PKBG01000096.1_Francisella_tularensis_subsp._holarctica_strain_B.46_NODE_100_length_1099_cov_280.396_ID_10927,_whole_genome_shotgun_sequence	B.47
PKBH01000095.1_Francisella_tularensis_subsp._holarctica_strain_B.46_NODE_101_length_1326_cov_4462.76_ID_11731,_whole_genome_shotgun_sequence	B.47
PKBI01000096.1_Francisella_tularensis_subsp._holarctica_strain_B.61_NODE_100_length_1140_cov_1684.14_ID_11782,_whole_genome_shotgun_sequence	B.285
PKBJ01000098.1_Francisella_tularensis_subsp._holarctica_strain_B.88_NODE_106_length_746_cov_1065.75_ID_15278,_whole_genome_shotgun_sequence	B.305
PKBK01000098.1_Francisella_tularensis_subsp._holarctica_strain_B.87_NODE_104_length_746_cov_918.689_ID_13504,_whole_genome_shotgun_sequence	B.88
PKBL01000097.1_Francisella_tularensis_subsp._holarctica_strain_B.45_NODE_103_length_506_cov_5160.71,_whole_genome_shotgun_sequence	B.45
PKBM01000010.1_Francisella_tularensis_subsp._holarctica_strain_B.85_NODE_10_length_37499_cov_2011.32_ID_1583,_whole_genome_shotgun_sequence	B.86
PKBN01000010.1_Francisella_tularensis_subsp._holarctica_strain_B.89_NODE_10_length_37084_cov_97.112,_whole_genome_shotgun_sequence	B.90
PKBO01000010.1_Francisella_tularensis_subsp._holarctica_strain_B.53_NODE_10_length_37084_cov_703.927,_whole_genome_shotgun_sequence	B.53
PKBP01000100.1_Francisella_tularensis_subsp._holarctica_strain_B.46_NODE_100_length_1537_cov_2164.67_ID_33225,_whole_genome_shotgun_sequence	B.46
PKBQ01000097.1_Francisella_tularensis_subsp._holarctica_strain_B.49_NODE_102_length_506_cov_9855.25,_whole_genome_shotgun_sequence	B.49
PKBR01000010.1_Francisella_tularensis_subsp._holarctica_strain_B.46_NODE_10_length_37084_cov_139.668,_whole_genome_shotgun_sequence	B.46
PKBS01000097.1_Francisella_tularensis_subsp._holarctica_strain_B.85_NODE_101_length_506_cov_12376.4,_whole_genome_shotgun_sequence	B.86
PKBT01000097.1_Francisella_tularensis_subsp._holarctica_strain_B.49_NODE_102_length_506_cov_11020.9,_whole_genome_shotgun_sequence	B.49
PKBU01000100.1_Francisella_tularensis_subsp._holarctica_strain_B.85_NODE_100_length_1734_cov_910.71_ID_34640,_whole_genome_shotgun_sequence	B.86
PKBV01000100.1_Francisella_tularensis_subsp._holarctica_strain_B.85_NODE_100_length_4154_cov_1192.23_ID_42262,_whole_genome_shotgun_sequence	B.86
PKBW01000100.1_Francisella_tularensis_subsp._holarctica_strain_B.88_NODE_100_length_864_cov_1900.52_ID_27608,_whole_genome_shotgun_sequence	B.307
PKBX01000097.1_Francisella_tularensis_subsp._holarctica_strain_B.90_NODE_106_length_506_cov_11255.8,_whole_genome_shotgun_sequence	B.91
PKBY01000097.1_Francisella_tularensis_subsp._holarctica_strain_B.87_NODE_106_length_589_cov_1642.3_ID_14945,_whole_genome_shotgun_sequence	B.88
QEYF01000010.1_Francisella_tularensis_subsp._holarctica_strain_14T0103_NODE_10_length_37213_cov_83.7872,_whole_genome_shotgun_sequence	B.7
RJCX01000100.1_Francisella_tularensis_subsp._holarctica_strain_SCPM-O-B-7562_Kh-M_26-2_NODE_100_length_387_cov_1335.580769,_whole_genome_shotgun_sequence	B.79
RJCY01000100.1_Francisella_tularensis_subsp._holarctica_strain_SCPM-O-B-7557_Kh-M_8m_NODE_100_length_455_cov_3258.820122,_whole_genome_shotgun_sequence	B.79
RJCZ01000100.1_Francisella_tularensis_subsp._holarctica_strain_SCPM-O-B-7556_Kh-M_8k_NODE_100_length_455_cov_3440.579268,_whole_genome_shotgun_sequence	B.79
RJDA01000100.1_Francisella_tularensis_subsp._holarctica_strain_SCPM-O-B-7554_Kh-M_4_NODE_100_length_455_cov_3247.850610,_whole_genome_shotgun_sequence	B.79
RKJQ01000001.1_Francisella_tularensis_strain_FDAARGOS_600_tig00000001_pilon,_whole_genome_shotgun_sequence	A.I.11
RKJR01000002.1_Francisella_tularensis_strain_FDAARGOS_597_tig00000001_pilon,_whole_genome_shotgun_sequence	A.I.12
RKJS01000001.1_Francisella_tularensis_strain_FDAARGOS_596_tig00000146_trim_quiver_pilon,_whole_genome_shotgun_sequence	A.I.11
SGWM01000100.1_Francisella_tularensis_subsp._holarctica_strain_SCPM-O-B-7178A-1045_NODE_100_length_2616_cov_21.231016,_whole_genome_shotgun_sequence	B.4
SGWN01000100.1_Francisella_tularensis_subsp._mediasiatica_strain_SCPM-O-B-7177A-823_NODE_100_length_244_cov_41.102564,_whole_genome_shotgun_sequence	M.1
SGWO01000100.1_Francisella_tularensis_subsp._mediasiatica_strain_SCPM-O-B-7176A-678_NODE_100_length_243_cov_14.000000,_whole_genome_shotgun_sequence	M.1
SGWP01000100.1_Francisella_tularensis_subsp._mediasiatica_strain_SCPM-O-B-7175A-554_NODE_100_length_242_cov_8.113043,_whole_genome_shotgun_sequence	M.1
UFAF01000132.1_Francisella_tularensis_subsp._holarctica_isolate_Francisella_tularensis_16007282_genome_assembly,_contig:_NODE_132_length_128_cov_175.000000,_whole_genome_shotgun_sequence	B.33
UFAG01000145.1_Francisella_tularensis_subsp._holarctica_isolate_Francisella_tularensis_15012907_genome_assembly,_contig:_NODE_145_length_140_cov_402_ID_12684,_whole_genome_shotgun_sequence	B.254
UFAH01000128.1_Francisella_tularensis_subsp._holarctica_isolate_Francisella_tularensis_X17000610_genome_assembly,_contig:_FT_X17000610_NODE_128_length_128_cov_403,_whole_genome_shotgun_sequence	B.45
UFAI01000120.1_Francisella_tularensis_subsp._holarctica_isolate_Francisella_tularensis_16011034_genome_assembly,_contig:_NODE_120_length_197_cov_22501_ID_6133,_whole_genome_shotgun_sequence	B.91
